# Supplementary material for: Genome-Wide Identification and Characterization of FBA Gene Family in Polyploid Crop Brassica napus
Source: Int J Mol Sci. 2019 Nov 15;20(22):5749. doi: 10.3390/ijms20225749 (PMC6888112; doi:10.3390/ijms20225749)
Supplement: Supplementary file 1 [file ijms-20-05749-s001.zip]

Archive with 8 entries (7 files):
- ijms-644922-supplementary-20191114/
- ijms-644922-supplementary-20191114/ijms-644922-supplementary.pdf
- ijms-644922-supplementary-20191114/Tables S1.xlsx
- ijms-644922-supplementary-20191114/Tables S2.xlsx
- ijms-644922-supplementary-20191114/Tables S3.xlsx
- ijms-644922-supplementary-20191114/Tables S4.xlsx
- ijms-644922-supplementary-20191114/Tables S5.xlsx
- ijms-644922-supplementary-20191114/Tables S6.xlsx
