# Supplementary material for: Genome-Wide Identification and Characterization of FBA Gene Family in Polyploid Crop Brassica napus
Source: Int J Mol Sci. 2019 Nov 15;20(22):5749. doi: 10.3390/ijms20225749 (PMC6888112; doi:10.3390/ijms20225749)
Supplement: Supplementary file 1 [file ijms-20-05749-s001.zip › ijms-644922-supplementary-20191114/Tables S1.xlsx]

## Sheet: TableS1
Table S1. Summary information of FBA gene family in B.rapa and B.oleracea
Species	Gene Name	Locus Name	Gene Location 1	Transcript Length (bp)	Protein Length (aa)	Molecular Weight (kDa)	Isoelectric Point (pI)	Grand Average of Hydropathy (GRAVY)	Domain (Start–End aa) 2	Homologous gene of Arabidopsis	Classification	Subcellular Localization
B. oleracea var. HDEM (C genome)	BolFBA1a	BolC4t26654H	C4:49623399-49625114:-	1173	390	42.16	6.92	-0.19	PF00274(55-390)	AT2G21330.1(AtFBA1)	I	Chloroplast
	BolFBA1b	BolC8t51724H	C8:44721686-44723731:+	1200	399	42.9	6.27	-0.17	PF00274(55-399)	AT2G21330.1(AtFBA1)	I	Chloroplast
	BolFBA2a	BolC3t19999H	C3:59764136-59765965:-	1209	402	43.61	6.27	-0.133	PF00274(54-402)	AT4G38970.1(AtFBA2)	I	Chloroplast
	BolFBA2b	BolC7t46756H	C7:58056777-58057928:+	561	186	19.97	9.1	-0.148	PF00274(54-186)	AT4G38970.1(AtFBA2)	I	Chloroplast
	BolFBA2c	BolC1t00026H	C1:129945-131990:-	1230	409	44.04	6.39	-0.135	PF00274(54-409)	AT4G38970.1(AtFBA2)	I	Chloroplast
	BolFBA3	BolC2t10999H	C2:50017346-50019016:-	1170	389	42.28	8.47	-0.257	PF00274(45-389)	AT2G01140.1(AtFBA3)	I	Chloroplast
	BolFBA4	BolC9t60058H	C9:62349095-62350497:+	1080	359	38.73	7.6	-0.239	PF00274(11-359)	AT5G03690.1(AtFBA4)	I	Cytoplasm
	BolFBA5	BolC1t02181H	C1:14707962-14713262:+	2613	870	95.97	6.82	-0.107	PF00485(52-237);PF14681(266-458);PF00274(523-870)	AT4G26530.1(AtFBA5)	I	Cytoplasm
	BolFBA6a	BolC4t28029H	C4:61077329-61079160:-	1056	351	37.68	6.55	-0.228	PF00274(4-351)	AT2G36460.1(AtFBA6)	I	Cytoplasm
	BolFBA6b	BolC4t28028H	C4:61067412-61077174:-	2772	923	100.07	8.54	-0.026	PF00274(44-118);PF00274(486-739)	AT2G36460.1(AtFBA6)	I	Chloroplast
	BolFBA8a	BolC8t50431H	C8:36677663-36679251:-	1077	358	38.45	6.28	-0.197	PF00274(11-358)	AT3G52930.1(AtFBA8)	I	Cytoplasm
	BolFBA8b	BolC4t25574H	C4:39611911-39613460:+	1077	358	38.49	6.28	-0.218	PF00274(11-358)	AT3G52930.1(AtFBA8)	I	Cytoplasm
	BolFBA8c	BolC6t37266H	C6:22537035-22538172:-	1056	351	37.67	6.06	-0.181	PF00274(4-351)	AT3G52930.1(AtFBA8)	I	Cytoplasm
	BolFBA9	BolC5t30352H	C5:9136808-9146444:-	4233	1410	151.43	5.58	0.076	PF01116(1134-1409)	AT1G18270.3(ketose-bisphosphate aldolase class-II family protein)	II	Plasma membrane
B. rapa var. Z1 (A genome)	BraFBA1a	BraA04t17250Z	A04:11524996-11526742:-	1173	390	42.22	6.92	-0.199	PF00274(55-390)	AT2G21330.1(AtFBA1)	I	Chloroplast
	BraFBA1b	BraA09t41220Z	A09:52620481-52622564:+	1203	400	42.96	5.93	-0.151	PF00274(56-400)	AT2G21330.1(AtFBA1)	I	Chloroplast
	BraFBA2a	BraA08t34349Z	A08:19252908-19254814:+	1182	393	42.46	6.27	-0.185	PF00274(54-393)	AT4G38970.1(AtFBA2)	I	Chloroplast
	BraFBA2b	BraA06t27745Z	A06:55141482-55142584:+	561	186	20.04	9.27	-0.172	PF00274(54-186)	AT4G38970.1(AtFBA2)	I	Chloroplast
	BraFBA2c	BraA01t00021Z	A01:113657-115699:-	1230	409	44.14	6.87	-0.136	PF00274(54-409)	AT4G38970.1(AtFBA2)	I	Chloroplast
	BraFBA3	BraA02t08180Z	A02:23890392-23891980:-	1170	389	42.28	8.47	-0.257	PF00274(45-389)	AT2G01140.1(AtFBA3)	I	Chloroplast
	BraFBA4	BraA10t45281Z	A10:17074523-17075930:+	1194	397	42.98	8.53	-0.123	PF00274(49-397)	AT5G03690.1(AtFBA4)	I	Cytoplasm
	BraFBA5	BraA01t01734Z	A01:9147736-9149064:+	1077	358	38.23	6.38	-0.072	PF00274(11-358)	AT4G26530.1(AtFBA5)	I	Cytoplasm
	BraFBA6a	BraA04t18288Z	A04:18078787-18086043:-	3909	1302	142.57	7.9	-0.48	PF04818(126-182);PF00274(924-1302)	AT2G36460.1(AtFBA6)	I	Nucleus
	BraFBA6b	BraA04t18287Z	A04:18074606-18076286:-	1044	347	37.31	5.81	-0.183	PF00274(8-342)	AT2G36460.1(AtFBA6)	I	Cytoplasm
	BraFBA8a	BraA09t40062Z	A09:46460189-46461777:-	1146	381	40.8	6.83	-0.162	PF00274(35-381)	AT3G52930.1(AtFBA8)	I	Cytoplasm
	BraFBA8b	BraA04t16361Z	A04:4132734-4134205:+	1077	358	38.49	6.28	-0.218	PF00274(11-358)	AT3G52930.1(AtFBA8)	I	Cytoplasm
	BraFBA8c	BraA07t29819Z	A07:16428603-16429744:-	1056	351	37.66	6.06	-0.181	PF00274(4-351)	AT3G52930.1(AtFBA8)	I	Cytoplasm
	BraFBA9	BraA06t24558Z	A06:7506525-7516295:-	4209	1402	150.17	5.81	0.095	PF01116(1126-1401)	AT1G18270.3(ketose-bisphosphate aldolase class-II family protein)	II	Chloroplast
Arabidopsis thaliana	AtFBA1	AT2G21330	Chr2:9128416-9130152:-	1200	399	42.93	6.18	-0.12	PF00274(55-399)	AT2G21330.1(AtFBA1)	I	Chloroplast
	AtFBA2	AT4G38970	Chr4:18163714-18165659:-	1197	398	42.99	6.79	-0.167	PF00274(54-398)	AT4G38970.1(AtFBA2)	I	Chloroplast
	AtFBA3	AT2G01140	Chr2:95006-96491:-	1176	391	42.33	8.19	-0.249	PF00274(47-391)	AT2G01140.1(AtFBA3)	I	Chloroplast
	AtFBA4	AT5G03690	Chr5:963389-964982:-	1182	393	42.91	9.02	-0.206	PF00274(45-393)	AT5G03690.1(AtFBA4)	I	Cytoplasm
	AtFBA5	AT4G26530	Chr4:13391566-13392937:+	1077	358	38.29	5.65	-0.123	PF00274(11-358)	AT4G26530.1(AtFBA5)	I	Cytoplasm
	AtFBA6	AT2G36460	Chr2:15296929-15298387:-	1077	358	38.39	7.01	-0.169	PF00274(11-358)	AT2G36460.1(AtFBA6)	I	Cytoplasm
	AtFBA7	AT4G26520	Chr4:13388676-13390191:+	1077	358	38.81	6.85	-0.069	PF00274(11-358)	AT4G26520.1(AtFBA7)	I	Cytoplasm
	AtFBA8	AT3G52930	Chr3:19627383-19628874:-	1077	358	38.54	6.05	-0.231	PF00274(11-358)	AT3G52930.1(AtFBA8)	I	Cytoplasm
1 Chromosome:start position–end position: strand, (–) means antisense strand of chromosome; (+) means positive-sense strand of chromosome.
2 Glycolytic, Fructose-bisphosphate aldolase class-I (PF00274); F_bP_aldolase, Fructose-bisphosphate aldolase class-II(PF01116); Uracil phosphoribosyltransferase, UPRTase (PF14681); PRK, Phosphoribulokinase / Uridine kinase family (PF00485);AP2, Apetala 2(PF00847);CTD_bind, RNA polymerase II-binding domain (PF04818)
