# Supplementary material for: Genome-Wide Identification and Characterization of FBA Gene Family in Polyploid Crop Brassica napus
Source: Int J Mol Sci. 2019 Nov 15;20(22):5749. doi: 10.3390/ijms20225749 (PMC6888112; doi:10.3390/ijms20225749)
Supplement: Supplementary file 1 [file ijms-20-05749-s001.zip › ijms-644922-supplementary-20191114/Tables S2.xlsx]

## Sheet: TableS2
Table S2. Gene duplication of FBA gene family in B. napus, B. rapa, B. oleracea and A. thaliana
Species	Duplicate Gene 1	Gene Name 1	Location 1	Duplicate Gene 2	Gene Name 2	Location 2	Evalue	Type
B. napus var. Darmor-bzh	BnaA04g12130D	BnaFBA1a	chrA04:10352834	BnaC04g33570D	BnaFBA1b	chrC04:35145949	0	wgd
	BnaA04g12130D	BnaFBA1a	chrA04:10352834	BnaC08g35820D	BnaFBA1c	chrC08:33457755	0	wgd
	BnaA04g12130D	BnaFBA1a	chrA04:10352834	BnaC07g47470D	BnaFBA2c	chrC07:44670701	0	wgd
	BnaA04g12130D	BnaFBA1a	chrA04:10352834	BnaA06g37230D	BnaFBA2d	chrA06:24313888	0	wgd
	BnaA04g12130D	BnaFBA1a	chrA04:10352834	BnaC01g00070D	BnaFBA2f	chrC01:20514	0	wgd
	BnaC04g33570D	BnaFBA1b	chrC04:35145949	BnaC08g35820D	BnaFBA1c	chrC08:33457755	0	wgd
	BnaC04g33570D	BnaFBA1b	chrC04:35145949	BnaC07g47470D	BnaFBA2c	chrC07:44670701	0	wgd
	BnaA08g16820D	BnaFBA2a	chrA08:13562367	BnaC04g33570D	BnaFBA1b	chrC04:35145949	0	wgd
	BnaA08g16820D	BnaFBA2a	chrA08:13562367	BnaC08g35820D	BnaFBA1c	chrC08:33457755	0	wgd
	BnaA08g16820D	BnaFBA2a	chrA08:13562367	BnaC03g60280D	BnaFBA2b	chrC03:49437440	0	wgd
	BnaA08g16820D	BnaFBA2a	chrA08:13562367	BnaC01g00070D	BnaFBA2f	chrC01:20514	0	wgd
	BnaC03g60280D	BnaFBA2b	chrC03:49437440	BnaC04g33570D	BnaFBA1b	chrC04:35145949	0	wgd
	BnaC03g60280D	BnaFBA2b	chrC03:49437440	BnaC08g35820D	BnaFBA1c	chrC08:33457755	0	wgd
	BnaC03g60280D	BnaFBA2b	chrC03:49437440	BnaC07g47470D	BnaFBA2c	chrC07:44670701	0	wgd
	BnaC07g47470D	BnaFBA2c	chrC07:44670701	BnaC08g35820D	BnaFBA1c	chrC08:33457755	0	wgd
	BnaA06g37230D	BnaFBA2d	chrA06:24313888	BnaC08g35820D	BnaFBA1c	chrC08:33457755	0	wgd
	BnaA06g37230D	BnaFBA2d	chrA06:24313888	BnaA08g16820D	BnaFBA2a	chrA08:13562367	0	wgd
	BnaA06g37230D	BnaFBA2d	chrA06:24313888	BnaC03g60280D	BnaFBA2b	chrC03:49437440	0	wgd
	BnaA06g37230D	BnaFBA2d	chrA06:24313888	BnaC07g47470D	BnaFBA2c	chrC07:44670701	0	wgd
	BnaA06g37230D	BnaFBA2d	chrA06:24313888	BnaC01g00070D	BnaFBA2f	chrC01:20514	0	wgd
	BnaAnng40850D	BnaFBA2e	chrAnn_random:46872747	BnaC01g00070D	BnaFBA2f	chrC01:20514	0	transposed
	BnaC01g00070D	BnaFBA2f	chrC01:20514	BnaC04g33570D	BnaFBA1b	chrC04:35145949	0	wgd
	BnaC01g00070D	BnaFBA2f	chrC01:20514	BnaC08g35820D	BnaFBA1c	chrC08:33457755	0	wgd
	BnaC01g00070D	BnaFBA2f	chrC01:20514	BnaC03g60280D	BnaFBA2b	chrC03:49437440	0	wgd
	BnaC01g00070D	BnaFBA2f	chrC01:20514	BnaC07g47470D	BnaFBA2c	chrC07:44670701	0	wgd
	BnaA02g27140D	BnaFBA3a	chrA02:20044374	BnaC02g33660D	BnaFBA3b	chrC02:36012689	0	wgd
	BnaA01g15640D	BnaFBA5a	chrA01:8017315	BnaC06g14270D	BnaFBA8c	chrC06:17065197	0	wgd
	BnaA01g15640D	BnaFBA5a	chrA01:8017315	BnaA07g15900D	BnaFBA8d	chrA07:13618193	0	wgd
	BnaAnng07310D	BnaFBA6	chrAnn_random:7183182	BnaC08g24100D	BnaFBA8b	chrC08:26197586	0	wgd
	BnaA09g33290D	BnaFBA8a	chrA09:24581566	BnaAnng07310D	BnaFBA6	chrAnn_random:7183182	0	wgd
	BnaA09g33290D	BnaFBA8a	chrA09:24581566	BnaC08g24100D	BnaFBA8b	chrC08:26197586	0	wgd
	BnaA09g33290D	BnaFBA8a	chrA09:24581566	BnaC06g14270D	BnaFBA8c	chrC06:17065197	0	wgd
	BnaC06g14270D	BnaFBA8c	chrC06:17065197	BnaC08g24100D	BnaFBA8b	chrC08:26197586	0	wgd
	BnaC06g14270D	BnaFBA8c	chrC06:17065197	BnaCnng50220D	BnaFBA8f	chrCnn_random:49773788	0	wgd
	BnaA07g15900D	BnaFBA8d	chrA07:13618193	BnaA09g33290D	BnaFBA8a	chrA09:24581566	0	wgd
	BnaA07g15900D	BnaFBA8d	chrA07:13618193	BnaC08g24100D	BnaFBA8b	chrC08:26197586	0	wgd
	BnaA07g15900D	BnaFBA8d	chrA07:13618193	BnaC06g14270D	BnaFBA8c	chrC06:17065197	0	wgd
	BnaA07g15900D	BnaFBA8d	chrA07:13618193	BnaCnng50220D	BnaFBA8f	chrCnn_random:49773788	0	wgd
	BnaA04g05120D	BnaFBA8e	chrA04:3768145	BnaA09g33290D	BnaFBA8a	chrA09:24581566	0	wgd
	BnaA04g05120D	BnaFBA8e	chrA04:3768145	BnaC08g24100D	BnaFBA8b	chrC08:26197586	0	wgd
	BnaA04g05120D	BnaFBA8e	chrA04:3768145	BnaC06g14270D	BnaFBA8c	chrC06:17065197	0	wgd
	BnaA04g05120D	BnaFBA8e	chrA04:3768145	BnaA07g15900D	BnaFBA8d	chrA07:13618193	0	wgd
	BnaA06g12420D	BnaFBA9a	chrA06:6439973	BnaC05g14020D	BnaFBA9b	chrC05:8111093	0	wgd
B. oleracea var. HDEM	BolC4t26654H	BolFBA1a	C4:49623399	BolC7t46756H	BolFBA2b	C7:58056777	4.03e-108	wgd
	BolC4t26654H	BolFBA1a	C4:49623399	BolC8t51724H	BolFBA1b	C8:44721686	0	wgd
	BolC3t19999H	BolFBA2a	C3:59764136	BolC7t46756H	BolFBA2b	C7:58056777	4.49e-130	wgd
	BolC3t19999H	BolFBA2a	C3:59764136	BolC8t51724H	BolFBA1b	C8:44721686	0	wgd
	BolC7t46756H	BolFBA2b	C7:58056777	BolC8t51724H	BolFBA1b	C8:44721686	1.41e-106	wgd
	BolC1t00026H	BolFBA2c	C1:129945	BolC3t19999H	BolFBA2a	C3:59764136	0	wgd
	BolC1t00026H	BolFBA2c	C1:129945	BolC4t26654H	BolFBA1a	C4:49623399	0	wgd
	BolC1t00026H	BolFBA2c	C1:129945	BolC7t46756H	BolFBA2b	C7:58056777	1.91e-129	wgd
	BolC1t00026H	BolFBA2c	C1:129945	BolC8t51724H	BolFBA1b	C8:44721686	0	wgd
	BolC2t10999H	BolFBA3	C2:50017346	BolC9t60058H	BolFBA4	C9:62349095	1.14e-136	dispersed
	BolC4t28028H	BolFBA6b	C4:61067412	BolC6t37266H	BolFBA8c	C6:22537035	6.69e-34	wgd
	BolC4t28028H	BolFBA6b	C4:61067412	BolC8t50431H	BolFBA8a	C8:36677663	6.71e-34	wgd
	BolC4t25574H	BolFBA8b	C4:39611911	BolC4t28028H	BolFBA6b	C4:61067412	3.06e-34	wgd
	BolC4t25574H	BolFBA8b	C4:39611911	BolC6t37266H	BolFBA8c	C6:22537035	0	wgd
	BolC4t25574H	BolFBA8b	C4:39611911	BolC8t50431H	BolFBA8a	C8:36677663	0	wgd
	BolC6t37266H	BolFBA8c	C6:22537035	BolC8t50431H	BolFBA8a	C8:36677663	0	wgd
B. rapa var. Z1	BraA04t17250Z	BraFBA1a	A04:11524996	BraA06t27745Z	BraFBA2b	A06:55141482	5.83e-107	wgd
	BraA04t17250Z	BraFBA1a	A04:11524996	BraA09t41220Z	BraFBA1b	A09:52620481	0	wgd
	BraA08t34349Z	BraFBA2a	A08:19252908	BraA09t41220Z	BraFBA1b	A09:52620481	0	wgd
	BraA06t27745Z	BraFBA2b	A06:55141482	BraA08t34349Z	BraFBA2a	A08:19252908	4.98e-130	wgd
	BraA06t27745Z	BraFBA2b	A06:55141482	BraA09t41220Z	BraFBA1b	A09:52620481	5.34e-106	wgd
	BraA01t00021Z	BraFBA2c	A01:113657	BraA04t17250Z	BraFBA1a	A04:11524996	0	wgd
	BraA01t00021Z	BraFBA2c	A01:113657	BraA06t27745Z	BraFBA2b	A06:55141482	4.18e-131	wgd
	BraA01t00021Z	BraFBA2c	A01:113657	BraA08t34349Z	BraFBA2a	A08:19252908	0	wgd
	BraA01t00021Z	BraFBA2c	A01:113657	BraA09t41220Z	BraFBA1b	A09:52620481	0	wgd
	BraA02t08180Z	BraFBA3	A02:23890392	BraA10t45281Z	BraFBA4	A10:17074523	3.87e-136	dispersed
	BraA01t01734Z	BraFBA5	A01:9147736	BraA02t08180Z	BraFBA3	A02:23890392	4.92e-141	dispersed
	BraA01t01734Z	BraFBA5	A01:9147736	BraA10t45281Z	BraFBA4	A10:17074523	0	dispersed
	BraA04t18287Z	BraFBA6b	A04:18074606	BraA07t29819Z	BraFBA8c	A07:16428603	0	wgd
	BraA04t18287Z	BraFBA6b	A04:18074606	BraA09t40062Z	BraFBA8a	A09:46460189	0	wgd
	BraA04t16361Z	BraFBA8b	A04:4132734	BraA04t18287Z	BraFBA6b	A04:18074606	0	wgd
	BraA04t16361Z	BraFBA8b	A04:4132734	BraA07t29819Z	BraFBA8c	A07:16428603	0	wgd
	BraA04t16361Z	BraFBA8b	A04:4132734	BraA09t40062Z	BraFBA8a	A09:46460189	0	wgd
	BraA07t29819Z	BraFBA8c	A07:16428603	BraA09t40062Z	BraFBA8a	A09:46460189	0	wgd
Arabidopsis thaliana	AT2G21330.1	AtFBA1	Chr2:9128151	AT4G38970.1	AtFBA2	Chr4:18163496	0	wgd
	AT2G36460.1	AtFBA6	Chr2:15296701	AT5G03690.1	AtFBA4	Chr5:963148	0	wgd
	AT2G36460.1	AtFBA6	Chr2:15296701	AT3G52930.1	AtFBA8	Chr3:19626748	0	wgd
	AT4G26520.1	AtFBA7	Chr4:13388386	AT4G26530.1	AtFBA5	Chr4:13391344	0	proximal
