# Supplementary material for: Genome-Wide Identification and Characterization of FBA Gene Family in Polyploid Crop Brassica napus
Source: Int J Mol Sci. 2019 Nov 15;20(22):5749. doi: 10.3390/ijms20225749 (PMC6888112; doi:10.3390/ijms20225749)
Supplement: Supplementary file 1 [file ijms-20-05749-s001.zip › ijms-644922-supplementary-20191114/Tables S3.xlsx]

## Sheet: TableS3
Table S3. Annotation of cis-acting regulatory elements in the promoters of BnaFBA genes.
Type	Name	Sequence	Species	Annotation	Gene Number	Genes
ABRE	ABRE2	CCACGTGG	Zea mays	ABA-responsive elements	9	BnaFBA1a:1651;BnaFBA1a:1836;BnaFBA2d:1796;BnaFBA2a:1799;BnaFBA2f:1790;BnaFBA2b:1800;BnaFBA1b:1646;BnaFBA2c:1800;BnaFBA1c:1851;
	ABRE3a	TACGTG	Zea mays	ABA-responsive elements	6	BnaFBA5a:1859;BnaFBA9a:748;BnaFBA9a:1401;BnaFBA9a:1790;BnaFBA2e:484;BnaFBA9b:1803;
	ABRE4	CACGTA	Zea mays	ABA-responsive elements	6	BnaFBA5a:1859;BnaFBA9a:748;BnaFBA9a:1401;BnaFBA9a:1790;BnaFBA2e:484;BnaFBA9b:1803;
	ABRE	AACCCGG	Arabidopsis thaliana	ABA-responsive elements	4	BnaFBA3a:1404;BnaFBA1a:113;BnaFBA2d:385;BnaFBA8a:71;
	ABRE	ACGTG	Arabidopsis thaliana	ABA-responsive elements	45	BnaFBA5a:820;BnaFBA5a:1859;BnaFBA3a:1274;BnaFBA8e:1294;BnaFBA8e:1803;BnaFBA1a:239;BnaFBA1a:1653;BnaFBA1a:1671;BnaFBA1a:1838;BnaFBA9a:748;BnaFBA9a:890;BnaFBA9a:1072;BnaFBA9a:1401;BnaFBA9a:1423;BnaFBA9a:1790;BnaFBA2d:1798;BnaFBA8d:1811;BnaFBA2a:1160;BnaFBA2a:1801;BnaFBA8a:1063;BnaFBA8a:1105;BnaFBA8a:1801;BnaFBA6:1825;BnaFBA2e:484;BnaFBA2f:596;BnaFBA2f:1036;BnaFBA2f:1043;BnaFBA2f:1064;BnaFBA2f:1792;…
	ABRE	CACGTG	Arabidopsis thaliana	ABA-responsive elements	21	BnaFBA8e:1802;BnaFBA1a:238;BnaFBA1a:1652;BnaFBA1a:1837;BnaFBA9a:1071;BnaFBA2d:1797;BnaFBA8d:1810;BnaFBA2a:1800;BnaFBA8a:1062;BnaFBA8a:1800;BnaFBA2f:595;BnaFBA2f:1035;BnaFBA2f:1042;BnaFBA2f:1791;BnaFBA2b:1801;BnaFBA1b:1647;BnaFBA1b:1832;BnaFBA8c:1803;BnaFBA2c:1801;BnaFBA1c:1852;BnaFBA8f:1817;
	ABRE	CGCACGTGTC	Hordeum vulgare	ABA-responsive elements	2	BnaFBA1a:236;BnaFBA2f:593;
	ABRE	CGTACGTGCA	Hordeum vulgare	ABA-responsive elements	2	BnaFBA9a:891;BnaFBA2e:482;
	ABRE	GACACGTGGC	Triticum aestivum	ABA-responsive elements	2	BnaFBA1a:1056;BnaFBA2f:1033;
	ABRE	GCAACGTGTC	Hordeum vulgare	ABA-responsive elements	3	BnaFBA9a:1069;BnaFBA8a:1060;BnaFBA1b:240;
	ABRE	GCCGCGTGGC	Oryza sativa	ABA-responsive elements	1	BnaFBA1b:103;
	ABRE	TACGGTC	Arabidopsis thaliana	ABA-responsive elements	5	BnaFBA8e:1327;BnaFBA1a:1701;BnaFBA1b:299;BnaFBA1b:1696;BnaFBA2c:1794;
	ABRE	TACGTGTC	Oryza sativa	ABA-responsive elements	1	BnaFBA5a:1857;
	ARE	AAACCA	Zea mays	Anoxic responsive elements	60	BnaFBA5a:1427;BnaFBA8e:1798;BnaFBA1a:1316;BnaFBA1a:1380;BnaFBA1a:1755;BnaFBA9a:669;BnaFBA9a:1472;BnaFBA2d:806;BnaFBA2d:1954;BnaFBA8d:256;BnaFBA8d:671;BnaFBA8d:1806;BnaFBA2a:1956;BnaFBA8a:131;BnaFBA8a:574;BnaFBA8a:588;BnaFBA8a:861;BnaFBA8a:1796;BnaFBA2e:12;BnaFBA2e:118;BnaFBA2e:165;BnaFBA2e:456;BnaFBA2e:1347;BnaFBA2e:1952;BnaFBA2f:289;BnaFBA2f:400;BnaFBA2f:1307;BnaFBA2f:1952;BnaFBA5b:1042;BnaFBA5b…
	GC-motif	CCCCCG	Zea mays	Anoxic responsive elements	5	BnaFBA8e:1723;BnaFBA2d:885;BnaFBA8d:1907;BnaFBA8c:1898;BnaFBA8f:1738;
AuxRE	TGA-element	AACGAC	Brassica oleracea	Auxin-responsive element	11	BnaFBA8e:396;BnaFBA1a:959;BnaFBA9a:1277;BnaFBA2d:526;BnaFBA2d:534;BnaFBA2d:1721;BnaFBA2a:118;BnaFBA3b:148;BnaFBA2b:108;BnaFBA2c:501;BnaFBA8f:1014;
	AuxRR-core	GGTCCAT	Nicotiana tabacum	Auxin-responsive element	3	BnaFBA2a:499;BnaFBA2b:489;BnaFBA2c:1303;
	TGA-box	TGACGTAA	Glycine max	Auxin-responsive element	1	BnaFBA1c:1832;
Circadian	circadian	CAAAGATATC	Lycopersicon esculentum	Circadian responsive elements	6	BnaFBA5a:651;BnaFBA3a:1046;BnaFBA3a:1050;BnaFBA8e:1458;BnaFBA8d:1708;BnaFBA8f:1168;
DRE	DRE1	ACCGAGA	Zea mays	Damage-responsive elements	5	BnaFBA8a:1430;BnaFBA8a:1768;BnaFBA6:192;BnaFBA5b:429;BnaFBA8b:1797;
	DRE core	GCCGAC	Arabidopsis thaliana	Damage-responsive elements	4	BnaFBA6:473;BnaFBA6:604;BnaFBA9b:75;BnaFBA2c:927;
DSRE	TC-rich repeats	ATTCTCTAAC	Nicotiana tabacum	Defense- and stress-responsive elements	3	BnaFBA5a:575;BnaFBA3a:1924;BnaFBA9b:133;
	TC-rich repeats	GTTTTCTTAC	Nicotiana tabacum	Defense- and stress-responsive elements	10	BnaFBA5a:261;BnaFBA8e:432;BnaFBA9a:1357;BnaFBA8d:1161;BnaFBA2a:1141;BnaFBA8a:478;BnaFBA2b:1149;BnaFBA1b:1128;BnaFBA8b:891;BnaFBA1c:832;
DIRE	MBS	CAACTG	Arabidopsis thaliana	Drought-responsive elements	10	BnaFBA5a:965;BnaFBA5a:1384;BnaFBA9a:754;BnaFBA8d:143;BnaFBA6:1216;BnaFBA3b:1250;BnaFBA3b:1324;BnaFBA1b:930;BnaFBA1b:1190;BnaFBA8c:1157;
ERE	ERE	ATTTCATA	Nicotiana glutinos	Ethylene-responsive elements	6	BnaFBA3a:1639;BnaFBA8a:1295;BnaFBA2e:1614;BnaFBA3b:1652;BnaFBA9b:1923;BnaFBA8b:1370;
	ERE	ATTTTAAA	Nicotiana glutinos	Ethylene-responsive elements	23	BnaFBA5a:207;BnaFBA8e:140;BnaFBA8e:839;BnaFBA8e:1077;BnaFBA1a:564;BnaFBA9a:213;BnaFBA2d:1309;BnaFBA2a:1227;BnaFBA2a:1229;BnaFBA2a:1288;BnaFBA8a:1547;BnaFBA6:1765;BnaFBA2f:1178;BnaFBA2b:1235;BnaFBA2b:1237;BnaFBA2b:1296;BnaFBA8c:83;BnaFBA8c:609;BnaFBA8c:622;BnaFBA8c:801;BnaFBA2c:1380;BnaFBA8b:1578;BnaFBA1c:1301;
GARE	GARE-motif	TCTGTTG	Brassica oleracea	Gibberellin-responsive elements	5	BnaFBA5a:1422;BnaFBA3a:1189;BnaFBA5b:1429;BnaFBA3b:594;BnaFBA2b:979;
	P-box	CCTTTTG	Oryza sativa	Gibberellin-responsive elements	6	BnaFBA2d:967;BnaFBA6:634;BnaFBA6:754;BnaFBA2e:255;BnaFBA5b:1556;BnaFBA2c:1011;
	TATC-box	TATCCCA	Oryza sativa	Gibberellin-responsive elements	6	BnaFBA2d:130;BnaFBA2a:866;BnaFBA3b:1372;BnaFBA2b:856;BnaFBA2c:100;BnaFBA8b:850;
HSRE	STRE	AGGGG	Arabidopsis thaliana	Heat stress responsive element	22	BnaFBA5a:1007;BnaFBA3a:1489;BnaFBA8e:1759;BnaFBA9a:64;BnaFBA8d:266;BnaFBA8d:473;BnaFBA8d:900;BnaFBA8d:1634;BnaFBA8d:1768;BnaFBA8a:1759;BnaFBA6:1911;BnaFBA2e:577;BnaFBA2e:1312;BnaFBA2f:720;BnaFBA5b:863;BnaFBA3b:1569;BnaFBA1b:457;BnaFBA1b:766;BnaFBA8c:1647;BnaFBA8c:1761;BnaFBA8b:1788;BnaFBA8f:1313;
LRE	3-AF1 binding site	TAAGAGAGGAA	Solanum tuberosum	Light responsive elements	2	BnaFBA8a:158;BnaFBA1c:373;
	ACA-motif	AATTACAGCCATT	Pisum sativum	Light responsive elements	1	BnaFBA3a:799;
	ACE	CTAACGTATT	Petroselinum crispum	Light responsive elements	2	BnaFBA9a:37;BnaFBA9a:177;
	ACE	GACACGTATG	Petroselinum crispum	Light responsive elements	4	BnaFBA5a:1857;BnaFBA8e:1219;BnaFBA1a:236;BnaFBA2f:593;
	AE-box	AGAAACAA	Arabidopsis thaliana	Light responsive elements	11	BnaFBA3a:1518;BnaFBA2d:1654;BnaFBA8d:993;BnaFBA2a:308;BnaFBA8a:204;BnaFBA8a:1256;BnaFBA6:94;BnaFBA3b:1598;BnaFBA2b:304;BnaFBA9b:893;BnaFBA8b:1331;
	AE-box	AGAAACTT	Arabidopsis thaliana	Light responsive elements	3	BnaFBA1a:885;BnaFBA1a:1555;BnaFBA6:1806;
	AT1-motif	AATTATTTTTTATT	Solanum tuberosum	Light responsive elements	1	BnaFBA3a:997;
	ATCT-motif	AATCTAATCC	Pisum sativum	Light responsive elements	7	BnaFBA8e:766;BnaFBA1a:13;BnaFBA9a:1452;BnaFBA2d:687;BnaFBA9b:1132;BnaFBA2c:731;BnaFBA8f:1296;
	Box 4	ATTAAT	Petroselinum crispum	Light responsive elements	48	BnaFBA5a:1559;BnaFBA3a:692;BnaFBA3a:1566;BnaFBA8e:530;BnaFBA8e:587;BnaFBA8e:744;BnaFBA8e:794;BnaFBA8e:1024;BnaFBA8e:1168;BnaFBA9a:509;BnaFBA9a:1947;BnaFBA2d:545;BnaFBA2d:1378;BnaFBA8d:926;BnaFBA2a:1495;BnaFBA8a:1752;BnaFBA6:22;BnaFBA6:1537;BnaFBA6:1605;BnaFBA6:1860;BnaFBA2e:1561;BnaFBA2f:1003;BnaFBA2f:1524;BnaFBA3b:412;BnaFBA3b:747;BnaFBA3b:1492;BnaFBA2b:903;BnaFBA2b:1502;BnaFBA1b:82;BnaFBA9b:162…
	Box II	ACACGTTGT	Sinapis alba	Light responsive elements	1	BnaFBA1b:240;
	Box II	CCACGTGGC	Petroselinum crispum	Light responsive elements	9	BnaFBA1a:1650;BnaFBA1a:1836;BnaFBA2d:1796;BnaFBA2a:1799;BnaFBA2f:1790;BnaFBA2b:1800;BnaFBA1b:1645;BnaFBA2c:1800;BnaFBA1c:1851;
	Box II	TGGTAATAA	Solanum tuberosum	Light responsive elements	2	BnaFBA8e:973;BnaFBA1a:26;
	CAG-motif	GAAAGGCAGAC	Arabidopsis thaliana	Light responsive elements	1	BnaFBA2b:1961;
	chs-CMA1a	TTACTTAA	Daucus carota	Light responsive elements	1	BnaFBA3a:1619;
	chs-Unit 1 m1	ACCTAACCCGG	Zea mays	Light responsive elements	1	BnaFBA8a:67;
	GA-motif	ATAGATAA	Arabidopsis thaliana	Light responsive elements	3	BnaFBA5b:1702;BnaFBA3b:306;BnaFBA1c:1699;
	Gap-box	CAAATGAA(A/G)A	Arabidopsis thaliana	Light responsive elements	2	BnaFBA5b:1973;BnaFBA1c:1738;
	GATA-motif	AAGATAAGATT	Arabidopsis thaliana	Light responsive elements	3	BnaFBA2b:895;BnaFBA9b:1476;BnaFBA2c:1259;
	GATA-motif	AAGGATAAGG	Solanum tuberosum	Light responsive elements	5	BnaFBA5a:1085;BnaFBA1a:1130;BnaFBA9a:873;BnaFBA2a:1133;BnaFBA2b:1141;
	GATA-motif	GATAGGA	Arabidopsis thaliana	Light responsive elements	4	BnaFBA5a:1372;BnaFBA2e:732;BnaFBA2e:768;BnaFBA5b:1470;
	GATA-motif	GATAGGG	Pisum sativum	Light responsive elements	2	BnaFBA8d:161;BnaFBA6:1912;
	GATT-motif	CTCCTGATTAGC	Zea mays	Light responsive elements	2	BnaFBA5a:982;BnaFBA8a:179;
	G-box	ACACGTGGC	Brassica napus	Light responsive elements	3	BnaFBA9a:1070;BnaFBA8a:1061;BnaFBA2f:1034;
	G-box	ACACGTGT	Brassica napus	Light responsive elements	2	BnaFBA1a:237;BnaFBA2f:594;
	G-box	CACGAC	Zea mays	Light responsive elements	16	BnaFBA1a:1263;BnaFBA1a:1973;BnaFBA9a:1113;BnaFBA2d:1142;BnaFBA2a:1028;BnaFBA8a:1035;BnaFBA8a:1680;BnaFBA8a:1701;BnaFBA5b:1995;BnaFBA2b:1036;BnaFBA1b:1973;BnaFBA2c:1179;BnaFBA8b:1709;BnaFBA8b:1730;BnaFBA8f:1030;BnaFBA8f:1202;
	G-box	CACGTC	Zea mays	Light responsive elements	6	BnaFBA5a:820;BnaFBA2a:1160;BnaFBA8a:1104;BnaFBA2f:1063;BnaFBA2b:1168;BnaFBA8b:945;
	G-box	CACGTG	Arabidopsis thaliana	Light responsive elements	21	BnaFBA8e:1802;BnaFBA1a:238;BnaFBA1a:1652;BnaFBA1a:1837;BnaFBA9a:1071;BnaFBA2d:1797;BnaFBA8d:1810;BnaFBA2a:1800;BnaFBA8a:1062;BnaFBA8a:1800;BnaFBA2f:595;BnaFBA2f:1035;BnaFBA2f:1042;BnaFBA2f:1791;BnaFBA2b:1801;BnaFBA1b:1647;BnaFBA1b:1832;BnaFBA8c:1803;BnaFBA2c:1801;BnaFBA1c:1852;BnaFBA8f:1817;
	G-Box	CACGTG	Pisum sativum	Light responsive elements	21	BnaFBA8e:1802;BnaFBA1a:238;BnaFBA1a:1652;BnaFBA1a:1837;BnaFBA9a:1071;BnaFBA2d:1797;BnaFBA8d:1810;BnaFBA2a:1800;BnaFBA8a:1062;BnaFBA8a:1800;BnaFBA2f:595;BnaFBA2f:1035;BnaFBA2f:1042;BnaFBA2f:1791;BnaFBA2b:1801;BnaFBA1b:1647;BnaFBA1b:1832;BnaFBA8c:1803;BnaFBA2c:1801;BnaFBA1c:1852;BnaFBA8f:1817;
	G-Box	CACGTT	Pisum sativum	Light responsive elements	12	BnaFBA3a:1273;BnaFBA8e:1294;BnaFBA1a:1670;BnaFBA9a:889;BnaFBA9a:1423;BnaFBA6:1824;BnaFBA5b:838;BnaFBA1b:242;BnaFBA1b:1665;BnaFBA1c:1276;BnaFBA1c:1807;BnaFBA8f:1391;
	G-box	CTTCCACGTGGCA	Arabidopsis thaliana	Light responsive elements	4	BnaFBA1a:1833;BnaFBA2a:1796;BnaFBA2b:1797;BnaFBA1c:1848;
	G-box	GCCACGTGGA	Arabidopsis thaliana	Light responsive elements	12	BnaFBA1a:1650;BnaFBA1a:1835;BnaFBA2d:1795;BnaFBA2a:1798;BnaFBA2e:1782;BnaFBA2f:1033;BnaFBA2f:1789;BnaFBA2b:1799;BnaFBA1b:1645;BnaFBA1b:1830;BnaFBA2c:1799;BnaFBA1c:1850;
	G-box	TAAACGTG	Brassica oleracea	Light responsive elements	1	BnaFBA8e:1294;
	G-box	TAACACGTAG	Brassica oleracea	Light responsive elements	1	BnaFBA2e:1384;
	G-box	TACGTG	Arabidopsis thaliana	Light responsive elements	6	BnaFBA5a:1859;BnaFBA9a:748;BnaFBA9a:1401;BnaFBA9a:1790;BnaFBA2e:484;BnaFBA9b:1803;
	G-Box	TCCACATGGCA	Triticum aestivum	Light responsive elements	5	BnaFBA1a:1835;BnaFBA8d:534;BnaFBA2a:1798;BnaFBA2b:1799;BnaFBA1c:1850;
	G-box	tgACACGTGGCA	Lycopersicon esculentum	Light responsive elements	1	BnaFBA2f:1032;
	G-box	TGACACGTGGCTCT	Helianthus annuus	Light responsive elements	1	BnaFBA1a:1055;
	GT1-motif	GGTTAA	Arabidopsis thaliana	Light responsive elements	19	BnaFBA5a:1145;BnaFBA5a:1226;BnaFBA1a:721;BnaFBA1a:1423;BnaFBA9a:1024;BnaFBA2a:264;BnaFBA8a:1047;BnaFBA6:48;BnaFBA6:571;BnaFBA6:661;BnaFBA6:1281;BnaFBA6:1283;BnaFBA2e:856;BnaFBA2e:858;BnaFBA9b:1254;BnaFBA9b:1370;BnaFBA1c:58;BnaFBA1c:165;BnaFBA8f:1302;
	GT1-motif	GGTTAAT	Avena sativa	Light responsive elements	6	BnaFBA3a:1407;BnaFBA3a:1704;BnaFBA3b:702;BnaFBA3b:1688;BnaFBA8b:480;BnaFBA1c:148;
	GT1-motif	GTGTGTGAA	Solanum tuberosum	Light responsive elements	3	BnaFBA8d:1440;BnaFBA3b:794;BnaFBA8c:1455;
	GTGGC-motif	CAGCGTGTGGC	Hordeum vulgare	Light responsive elements	1	BnaFBA2a:371;
	I-box	AAGATAAGGCT	Gossypium hirsutum	Light responsive elements	1	BnaFBA9a:1145;
	I-box	AGATAAGG	Triticum aestivum	Light responsive elements	9	BnaFBA5a:1029;BnaFBA9a:875;BnaFBA9a:1146;BnaFBA2d:1902;BnaFBA2a:1904;BnaFBA2e:1889;BnaFBA2f:1897;BnaFBA2b:1905;BnaFBA2c:1903;
	I-box	cCATATCCAAT	Flaveria trinervia	Light responsive elements	3	BnaFBA9a:1774;BnaFBA9b:1787;BnaFBA2c:648;
	I-box	gGATAAGGTG	Zea mays	Light responsive elements	2	BnaFBA5a:1083;BnaFBA2e:28;
	LAMP-element	CCTTATCCA	Spinacia oleracea	Light responsive elements	1	BnaFBA5a:1085;
	LAMP-element	CTTTATCA	Pisum sativum	Light responsive elements	1	BnaFBA9b:944;
	L-box	ATCCCACCTAC	Petroselinum crispum	Light responsive elements	1	BnaFBA3b:1373;
	MRE	AACCTAA	Petroselinum crispum	Light responsive elements	7	BnaFBA3a:1343;BnaFBA2d:575;BnaFBA5b:881;BnaFBA1b:1468;BnaFBA8c:883;BnaFBA8b:773;BnaFBA8f:1299;
	Sp1	GGGCGG	Oryza sativa	Light responsive elements	1	BnaFBA8b:886;
	TCCC-motif	TCTCCCT	Spinacia oleracea	Light responsive elements	10	BnaFBA1a:1036;BnaFBA9a:995;BnaFBA9a:1466;BnaFBA2d:1872;BnaFBA2a:1875;BnaFBA5b:620;BnaFBA5b:1210;BnaFBA2b:1876;BnaFBA1b:383;BnaFBA2c:1876;
	TCT-motif	TCTTAC	Arabidopsis thaliana	Light responsive elements	25	BnaFBA5a:265;BnaFBA8e:436;BnaFBA8e:1113;BnaFBA9a:1361;BnaFBA2d:61;BnaFBA2d:721;BnaFBA8d:573;BnaFBA8d:1165;BnaFBA2a:1095;BnaFBA2e:462;BnaFBA2e:664;BnaFBA2e:893;BnaFBA5b:132;BnaFBA5b:1877;BnaFBA2b:676;BnaFBA2b:937;BnaFBA1b:404;BnaFBA1b:1132;BnaFBA9b:427;BnaFBA2c:31;BnaFBA2c:765;BnaFBA8b:1812;BnaFBA1c:836;BnaFBA8f:1743;BnaFBA8f:1767;
LTRE	LTR	CCGAAA	Hordeum vulgare	Low-temperature responsive elements	12	BnaFBA3a:1137;BnaFBA1a:88;BnaFBA8d:1419;BnaFBA2a:268;BnaFBA8a:513;BnaFBA2e:680;BnaFBA2f:968;BnaFBA2f:1301;BnaFBA1b:842;BnaFBA1b:1527;BnaFBA9b:610;BnaFBA8c:1438;
MeJARE	CGTCA-motif	CGTCA	Hordeum vulgare	MeJA-responsive elements	48	BnaFBA5a:590;BnaFBA8e:1626;BnaFBA8e:1990;BnaFBA1a:1852;BnaFBA9a:84;BnaFBA9a:139;BnaFBA9a:1297;BnaFBA9a:1552;BnaFBA9a:1679;BnaFBA2d:88;BnaFBA2d:513;BnaFBA2a:149;BnaFBA2a:608;BnaFBA2a:656;BnaFBA2a:1062;BnaFBA2a:1256;BnaFBA8a:1850;BnaFBA8a:1990;BnaFBA6:1686;BnaFBA6:1778;BnaFBA2f:278;BnaFBA2f:922;BnaFBA5b:321;BnaFBA5b:471;BnaFBA5b:722;BnaFBA5b:842;BnaFBA5b:1271;BnaFBA3b:1238;BnaFBA2b:139;BnaFBA2b:211…
	TGACG-motif	TGACG	Hordeum vulgare	MeJA-responsive elements	48	BnaFBA5a:590;BnaFBA8e:1626;BnaFBA8e:1990;BnaFBA1a:1852;BnaFBA9a:84;BnaFBA9a:139;BnaFBA9a:1297;BnaFBA9a:1552;BnaFBA9a:1679;BnaFBA2d:88;BnaFBA2d:513;BnaFBA2a:149;BnaFBA2a:608;BnaFBA2a:656;BnaFBA2a:1062;BnaFBA2a:1256;BnaFBA8a:1850;BnaFBA8a:1990;BnaFBA6:1686;BnaFBA6:1778;BnaFBA2f:278;BnaFBA2f:922;BnaFBA5b:321;BnaFBA5b:471;BnaFBA5b:722;BnaFBA5b:842;BnaFBA5b:1271;BnaFBA3b:1238;BnaFBA2b:139;BnaFBA2b:211…
SARE	SARE	TTCGACCATCTT	Nicotiana tabacum	Salicylic acid responsive elements	1	BnaFBA3a:1088;
	TCA-element	CCATCTTTTT	Nicotiana tabacum	Salicylic acid responsive elements	7	BnaFBA3a:1093;BnaFBA8e:1959;BnaFBA8d:985;BnaFBA8a:629;BnaFBA6:1546;BnaFBA1b:873;BnaFBA1c:1898;
	TCA-element	TCAGAAGAGG	Brassica oleracea	Salicylic acid responsive elements	4	BnaFBA9a:588;BnaFBA8d:968;BnaFBA2e:292;BnaFBA1b:338;
WRE	WUN-motif	AAATTACT	Nicotiana glutinosa	Wound-responsive elements	1	BnaFBA8c:982;
	WUN-motif	TAATTACTC	Nicotiana glutinosa	Wound-responsive elements	1	BnaFBA5b:1772;
	WUN-motif	TTATTACAT	Nicotiana glutinosa	Wound-responsive elements	1	BnaFBA9a:1612;
