# Supplementary material for: Genome-Wide Identification and Characterization of FBA Gene Family in Polyploid Crop Brassica napus
Source: Int J Mol Sci. 2019 Nov 15;20(22):5749. doi: 10.3390/ijms20225749 (PMC6888112; doi:10.3390/ijms20225749)
Supplement: Supplementary file 1 [file ijms-20-05749-s001.zip › ijms-644922-supplementary-20191114/Tables S4.xlsx]

## Sheet: TableS4
Table S4. Variations statistic of BnaFBA genes in B.napus.
Region	BnaFBA1a	BnaFBA1b	BnaFBA1c	BnaFBA2a	BnaFBA2b	BnaFBA2c	BnaFBA2d	BnaFBA2e	BnaFBA2f	BnaFBA3a	BnaFBA3b	BnaFBA5a	BnaFBA5b	BnaFBA6	BnaFBA8a	BnaFBA8b	BnaFBA8c	BnaFBA8d	BnaFBA8e	BnaFBA8f	BnaFBA9a	BnaFBA9b
Downstream/Upstream (1.5kb)	22	66	107	56	45	18	5	63	65	59	13	67	45	62	29	15	40	74	59	41	29	49
Exonic region	11	7	60	22	10	2	3	10	21	34	5	21	42	130	29	29	5	38	31	12	79	86
Synonymous SNP	8	5	45	20	9	2	2	9	15	33	4	19	36	90	16	15	5	35	31	11	58	63
Nonsynonymous SNP	3	2	12	2	1	0	1	1	6	1	0	2	6	47	12	13	0	3	1	1	21	23
Stop-gain														1	1	1
Frameshift deletion/insertion														2
Nonframeshift deletion/insertion			3								1
Intergenic	14	14	18	0	0	0	0	52	0	7	3	3	0	0	1	18	38	39	0	5	0	27
Intronic region	27	13	51	39	12	3	7	15	19	14	23	9	56	83	15	2	1	15	17	6	204	183
Total	74	100	236	117	67	23	15	140	105	114	44	100	143	275	74	64	84	166	107	64	312	345
