# Supplementary material for: Genome-Wide Identification and Characterization of FBA Gene Family in Polyploid Crop Brassica napus
Source: Int J Mol Sci. 2019 Nov 15;20(22):5749. doi: 10.3390/ijms20225749 (PMC6888112; doi:10.3390/ijms20225749)
Supplement: Supplementary file 1 [file ijms-20-05749-s001.zip › ijms-644922-supplementary-20191114/Tables S5.xlsx]

## Sheet: TableS5
Table S5. Variations in the coding regions of the 22 BnaFBA genes.
ID	Locus Name	Chromsome	Start	Ref	Alt	Annotation type	Exon number	Nucleotide change	Amino acid change	Frequency (Homozygous Ref/Ref)	Frequency (Heterozygous Ref/Alt)	Frequency (Homozygous Alt/Alt)
BnaFBA1a	BnaA04g12130D	chrA04	10353237	T	G	synonymous SNV	exon7	c.A1095C	p.A365A	274(50.55)	122(22.51)	143(26.38)
BnaFBA1a	BnaA04g12130D	chrA04	10353288	C	G	synonymous SNV	exon7	c.G1044C	p.V348V	518(98.85)	6(1.15)	0(0.00)
BnaFBA1a	BnaA04g12130D	chrA04	10353395	G	A	synonymous SNV	exon7	c.C937T	p.L313L	301(53.65)	132(23.53)	128(22.82)
BnaFBA1a	BnaA04g12130D	chrA04	10353435	G	A	synonymous SNV	exon7	c.C897T	p.F299F	283(52.02)	133(24.45)	128(23.53)
BnaFBA1a	BnaA04g12130D	chrA04	10353553	T	C	nonsynonymous SNV	exon6	c.A890G	p.N297S	504(88.27)	67(11.73)	0(0.00)
BnaFBA1a	BnaA04g12130D	chrA04	10353745	G	A	synonymous SNV	exon5	c.C786T	p.F262F	315(61.76)	112(21.96)	83(16.27)
BnaFBA1a	BnaA04g12130D	chrA04	10353765	C	A	nonsynonymous SNV	exon5	c.G766T	p.A256S	490(93.69)	31(5.93)	1(0.19)
BnaFBA1a	BnaA04g12130D	chrA04	10354243	C	T	synonymous SNV	exon3	c.G456A	p.L152L	243(51.37)	119(25.16)	111(23.47)
BnaFBA1a	BnaA04g12130D	chrA04	10354394	T	C	synonymous SNV	exon2	c.A396G	p.K132K	122(25.79)	123(26.00)	228(48.20)
BnaFBA1a	BnaA04g12130D	chrA04	10354406	G	T	synonymous SNV	exon2	c.C384A	p.V128V	330(68.89)	60(12.53)	89(18.58)
BnaFBA1a	BnaA04g12130D	chrA04	10354884	G	T	nonsynonymous SNV	exon1	c.C22A	p.L8M	247(49.01)	111(22.02)	146(28.97)
BnaFBA1b	BnaC04g33570D	chrC04	35147179	A	G	synonymous SNV	exon5	c.A681G	p.P227P	389(78.11)	61(12.25)	48(9.64)
BnaFBA1b	BnaC04g33570D	chrC04	35147264	G	T	nonsynonymous SNV	exon5	c.G766T	p.A256S	417(85.80)	43(8.85)	26(5.35)
BnaFBA1b	BnaC04g33570D	chrC04	35147472	C	T	synonymous SNV	exon6	c.C885T	p.L295L	406(95.31)	10(2.35)	10(2.35)
BnaFBA1b	BnaC04g33570D	chrC04	35147477	A	G	nonsynonymous SNV	exon6	c.A890G	p.N297S	401(95.25)	10(2.38)	10(2.38)
BnaFBA1b	BnaC04g33570D	chrC04	35147584	T	C	synonymous SNV	exon7	c.T897C	p.F299F	373(87.97)	25(5.90)	26(6.13)
BnaFBA1b	BnaC04g33570D	chrC04	35147632	G	A	synonymous SNV	exon7	c.G945A	p.A315A	368(90.86)	20(4.94)	17(4.20)
BnaFBA1b	BnaC04g33570D	chrC04	35147759	A	C	synonymous SNV	exon7	c.A1072C	p.R358R	359(77.37)	51(10.99)	54(11.64)
BnaFBA1c	BnaC08g35820D	chrC08	33457869	-	CAA	nonframeshift insertion	exon1	c.1_2insCAA	p.M1delinsTM	584(93.44)	40(6.40)	1(0.16)
BnaFBA1c	BnaC08g35820D	chrC08	33457883	T	A	synonymous SNV	exon1	c.T15A	p.S5S	353(54.81)	279(43.32)	11(1.71)
BnaFBA1c	BnaC08g35820D	chrC08	33457907	G	A	synonymous SNV	exon1	c.G39A	p.P13P	608(91.57)	54(8.13)	2(0.30)
BnaFBA1c	BnaC08g35820D	chrC08	33457944	A	G	nonsynonymous SNV	exon1	c.A76G	p.I26V	343(50.00)	336(48.98)	6(0.87)
BnaFBA1c	BnaC08g35820D	chrC08	33457954	-	TTC	nonframeshift insertion	exon1	c.86_87insTTC	p.P29delinsPS	739(80.50)	176(19.17)	3(0.33)
BnaFBA1c	BnaC08g35820D	chrC08	33457961	A	C	synonymous SNV	exon1	c.A93C	p.S31S	569(81.29)	126(18.00)	5(0.71)
BnaFBA1c	BnaC08g35820D	chrC08	33457965	G	A	nonsynonymous SNV	exon1	c.G97A	p.A33T	687(96.49)	24(3.37)	1(0.14)
BnaFBA1c	BnaC08g35820D	chrC08	33457976	C	A	synonymous SNV	exon1	c.C108A	p.R36R	338(46.69)	373(51.52)	13(1.80)
BnaFBA1c	BnaC08g35820D	chrC08	33457984	C	T	nonsynonymous SNV	exon1	c.C116T	p.A39V	600(81.41)	133(18.05)	4(0.54)
BnaFBA1c	BnaC08g35820D	chrC08	33457986	G	T	nonsynonymous SNV	exon1	c.G118T	p.A40S	607(82.25)	126(17.07)	4(0.54)
BnaFBA1c	BnaC08g35820D	chrC08	33457994	C	T	synonymous SNV	exon1	c.C126T	p.S42S	604(81.40)	133(17.92)	5(0.67)
BnaFBA1c	BnaC08g35820D	chrC08	33458001	A	T	nonsynonymous SNV	exon1	c.A133T	p.T45S	638(88.98)	77(10.74)	2(0.28)
BnaFBA1c	BnaC08g35820D	chrC08	33458012	G	C	synonymous SNV	exon1	c.G144C	p.A48A	331(44.61)	395(53.23)	16(2.16)
BnaFBA1c	BnaC08g35820D	chrC08	33458018	-	GCT	nonframeshift insertion	exon1	c.150_151insGCT	p.S50delinsSA	778(72.44)	227(21.14)	69(6.42)
BnaFBA1c	BnaC08g35820D	chrC08	33458024	C	G	synonymous SNV	exon1	c.C156G	p.A52A	315(42.86)	404(54.97)	16(2.18)
BnaFBA1c	BnaC08g35820D	chrC08	33458045	T	C	synonymous SNV	exon1	c.T177C	p.A59A	718(97.55)	14(1.90)	4(0.54)
BnaFBA1c	BnaC08g35820D	chrC08	33458139	T	C	synonymous SNV	exon2	c.T192C	p.S64S	646(88.49)	83(11.37)	1(0.14)
BnaFBA1c	BnaC08g35820D	chrC08	33458187	G	C	synonymous SNV	exon2	c.G240C	p.G80G	278(37.93)	435(59.35)	20(2.73)
BnaFBA1c	BnaC08g35820D	chrC08	33458202	G	A	synonymous SNV	exon2	c.G255A	p.S85S	608(84.68)	99(13.79)	11(1.53)
BnaFBA1c	BnaC08g35820D	chrC08	33458205	T	C	synonymous SNV	exon2	c.T258C	p.I86I	224(31.42)	348(48.81)	141(19.78)
BnaFBA1c	BnaC08g35820D	chrC08	33458223	G	A	synonymous SNV	exon2	c.G276A	p.E92E	625(89.67)	71(10.19)	1(0.14)
BnaFBA1c	BnaC08g35820D	chrC08	33458242	C	A	synonymous SNV	exon2	c.C295A	p.R99R	302(44.54)	369(54.42)	7(1.03)
BnaFBA1c	BnaC08g35820D	chrC08	33458265	G	A	synonymous SNV	exon2	c.G318A	p.P106P	211(31.12)	398(58.70)	69(10.18)
BnaFBA1c	BnaC08g35820D	chrC08	33458273	G	A	nonsynonymous SNV	exon2	c.G326A	p.G109E	645(93.48)	43(6.23)	2(0.29)
BnaFBA1c	BnaC08g35820D	chrC08	33458279	A	T	nonsynonymous SNV	exon2	c.A332T	p.Y111F	690(98.57)	8(1.14)	2(0.29)
BnaFBA1c	BnaC08g35820D	chrC08	33458298	C	G	synonymous SNV	exon2	c.C351G	p.L117L	647(92.96)	47(6.75)	2(0.29)
BnaFBA1c	BnaC08g35820D	chrC08	33458307	A	G	synonymous SNV	exon2	c.A360G	p.E120E	604(88.30)	75(10.96)	5(0.73)
BnaFBA1c	BnaC08g35820D	chrC08	33458328	T	C	synonymous SNV	exon2	c.T381C	p.V127V	658(96.06)	25(3.65)	2(0.29)
BnaFBA1c	BnaC08g35820D	chrC08	33458337	G	A	synonymous SNV	exon2	c.G390A	p.K130K	680(98.98)	5(0.73)	2(0.29)
BnaFBA1c	BnaC08g35820D	chrC08	33458355	G	C	synonymous SNV	exon2	c.G408C	p.L136L	282(41.47)	388(57.06)	10(1.47)
BnaFBA1c	BnaC08g35820D	chrC08	33458370	C	A	synonymous SNV	exon2	c.C423A	p.I141I	638(92.33)	52(7.53)	1(0.14)
BnaFBA1c	BnaC08g35820D	chrC08	33458379	A	C	synonymous SNV	exon2	c.A432C	p.G144G	178(26.61)	356(53.21)	135(20.18)
BnaFBA1c	BnaC08g35820D	chrC08	33458821	A	G	nonsynonymous SNV	exon3	c.A472G	p.N158D	420(97.90)	9(2.10)	0(0.00)
BnaFBA1c	BnaC08g35820D	chrC08	33458865	T	A	synonymous SNV	exon3	c.T516A	p.R172R	357(82.26)	57(13.13)	20(4.61)
BnaFBA1c	BnaC08g35820D	chrC08	33459075	C	T	synonymous SNV	exon4	c.C582T	p.N194N	231(53.60)	127(29.47)	73(16.94)
BnaFBA1c	BnaC08g35820D	chrC08	33459126	T	C	synonymous SNV	exon4	c.T633C	p.Y211Y	300(62.63)	176(36.74)	3(0.63)
BnaFBA1c	BnaC08g35820D	chrC08	33459129	C	A	synonymous SNV	exon4	c.C636A	p.A212A	451(91.30)	43(8.70)	0(0.00)
BnaFBA1c	BnaC08g35820D	chrC08	33459227	C	T	synonymous SNV	exon5	c.C658T	p.L220L	320(52.63)	284(46.71)	4(0.66)
BnaFBA1c	BnaC08g35820D	chrC08	33459257	T	C	synonymous SNV	exon5	c.T688C	p.L230L	318(50.64)	305(48.57)	5(0.80)
BnaFBA1c	BnaC08g35820D	chrC08	33459259	G	A	synonymous SNV	exon5	c.G690A	p.L230L	600(93.31)	42(6.53)	1(0.16)
BnaFBA1c	BnaC08g35820D	chrC08	33459271	C	T	synonymous SNV	exon5	c.C702T	p.H234H	295(44.43)	357(53.77)	12(1.81)
BnaFBA1c	BnaC08g35820D	chrC08	33459339	A	G	nonsynonymous SNV	exon5	c.A770G	p.N257S	524(81.62)	103(16.04)	15(2.34)
BnaFBA1c	BnaC08g35820D	chrC08	33459449	G	T	synonymous SNV	exon6	c.G804T	p.P268P	668(97.95)	14(2.05)	0(0.00)
BnaFBA1c	BnaC08g35820D	chrC08	33459488	T	A	synonymous SNV	exon6	c.T843A	p.A281A	584(84.76)	96(13.93)	9(1.31)
BnaFBA1c	BnaC08g35820D	chrC08	33459498	A	C	nonsynonymous SNV	exon6	c.A853C	p.K285Q	301(43.12)	388(55.59)	9(1.29)
BnaFBA1c	BnaC08g35820D	chrC08	33459545	C	T	synonymous SNV	exon6	c.C900T	p.P300P	203(29.29)	402(58.01)	88(12.70)
BnaFBA1c	BnaC08g35820D	chrC08	33459716	G	A	synonymous SNV	exon7	c.G990A	p.P330P	227(33.04)	384(55.90)	76(11.06)
BnaFBA1c	BnaC08g35820D	chrC08	33459728	C	A	synonymous SNV	exon7	c.C1002A	p.S334S	370(54.49)	304(44.77)	5(0.74)
BnaFBA1c	BnaC08g35820D	chrC08	33459743	T	A	synonymous SNV	exon7	c.T1017A	p.R339R	635(95.20)	32(4.80)	0(0.00)
BnaFBA1c	BnaC08g35820D	chrC08	33459746	A	G	synonymous SNV	exon7	c.A1020G	p.A340A	290(43.28)	368(54.93)	12(1.79)
BnaFBA1c	BnaC08g35820D	chrC08	33459775	G	C	nonsynonymous SNV	exon7	c.G1049C	p.G350A	639(94.25)	37(5.46)	2(0.29)
BnaFBA1c	BnaC08g35820D	chrC08	33459785	A	G	synonymous SNV	exon7	c.A1059G	p.E353E	578(85.38)	97(14.33)	2(0.30)
BnaFBA1c	BnaC08g35820D	chrC08	33459797	A	G	synonymous SNV	exon7	c.A1071G	p.K357K	531(79.85)	127(19.10)	7(1.05)
BnaFBA1c	BnaC08g35820D	chrC08	33459812	A	C	synonymous SNV	exon7	c.A1086C	p.T362T	548(83.54)	94(14.33)	14(2.13)
BnaFBA1c	BnaC08g35820D	chrC08	33459821	C	A	synonymous SNV	exon7	c.C1095A	p.T365T	424(64.34)	235(35.66)	0(0.00)
BnaFBA1c	BnaC08g35820D	chrC08	33459824	T	A	synonymous SNV	exon7	c.T1098A	p.R366R	548(83.41)	97(14.76)	12(1.83)
BnaFBA1c	BnaC08g35820D	chrC08	33459839	G	A	synonymous SNV	exon7	c.G1113A	p.S371S	457(66.52)	230(33.48)	0(0.00)
BnaFBA1c	BnaC08g35820D	chrC08	33459856	A	T	nonsynonymous SNV	exon7	c.A1130T	p.K377I	610(86.52)	94(13.33)	1(0.14)
BnaFBA1c	BnaC08g35820D	chrC08	33459863	A	C	synonymous SNV	exon7	c.A1137C	p.T379T	583(83.17)	103(14.69)	15(2.14)
BnaFBA1c	BnaC08g35820D	chrC08	33459920	C	T	synonymous SNV	exon7	c.C1194T	p.Y398Y	561(82.14)	105(15.37)	17(2.49)
BnaFBA2a	BnaA08g16820D	chrA08	13562514	A	T	synonymous SNV	exon1	c.A9T	p.S3S	246(46.24)	117(21.99)	169(31.77)
BnaFBA2a	BnaA08g16820D	chrA08	13562553	T	C	synonymous SNV	exon1	c.T48C	p.S16S	345(65.22)	101(19.09)	83(15.69)
BnaFBA2a	BnaA08g16820D	chrA08	13562601	C	A	synonymous SNV	exon2	c.C66A	p.A22A	383(72.81)	83(15.78)	60(11.41)
BnaFBA2a	BnaA08g16820D	chrA08	13562635	G	A	nonsynonymous SNV	exon2	c.G100A	p.A34T	479(90.38)	35(6.60)	16(3.02)
BnaFBA2a	BnaA08g16820D	chrA08	13562777	G	A	synonymous SNV	exon3	c.G159A	p.A53A	185(40.66)	109(23.96)	161(35.38)
BnaFBA2a	BnaA08g16820D	chrA08	13562783	C	G	synonymous SNV	exon3	c.C165G	p.P55P	192(42.01)	107(23.41)	157(34.35)
BnaFBA2a	BnaA08g16820D	chrA08	13562924	C	A	synonymous SNV	exon3	c.C306A	p.I102I	338(76.13)	68(15.32)	38(8.56)
BnaFBA2a	BnaA08g16820D	chrA08	13562936	A	C	synonymous SNV	exon3	c.A318C	p.I106I	180(37.66)	112(23.43)	186(38.91)
BnaFBA2a	BnaA08g16820D	chrA08	13562975	C	A	synonymous SNV	exon3	c.C357A	p.G119G	187(38.01)	111(22.56)	194(39.43)
BnaFBA2a	BnaA08g16820D	chrA08	13563148	C	T	synonymous SNV	exon4	c.C438T	p.G146G	510(97.89)	7(1.34)	4(0.77)
BnaFBA2a	BnaA08g16820D	chrA08	13563169	T	C	synonymous SNV	exon4	c.T459C	p.C153C	495(97.83)	6(1.19)	5(0.99)
BnaFBA2a	BnaA08g16820D	chrA08	13563187	A	C	synonymous SNV	exon4	c.A477C	p.L159L	515(98.10)	5(0.95)	5(0.95)
BnaFBA2a	BnaA08g16820D	chrA08	13563196	C	T	synonymous SNV	exon4	c.C486T	p.R162R	502(97.67)	6(1.17)	6(1.17)
BnaFBA2a	BnaA08g16820D	chrA08	13563199	T	C	synonymous SNV	exon4	c.T489C	p.T163T	498(97.65)	6(1.18)	6(1.18)
BnaFBA2a	BnaA08g16820D	chrA08	13563621	T	G	synonymous SNV	exon5	c.T564G	p.A188A	176(37.21)	107(22.62)	186(39.32)
BnaFBA2a	BnaA08g16820D	chrA08	13563944	C	T	synonymous SNV	exon6	c.C789T	p.P263P	188(80.69)	22(9.44)	23(9.87)
BnaFBA2a	BnaA08g16820D	chrA08	13563986	T	C	synonymous SNV	exon6	c.T831C	p.A277A	191(87.61)	16(7.34)	11(5.05)
BnaFBA2a	BnaA08g16820D	chrA08	13564025	A	T	synonymous SNV	exon6	c.A870T	p.P290P	200(88.89)	16(7.11)	9(4.00)
BnaFBA2a	BnaA08g16820D	chrA08	13564160	C	T	synonymous SNV	exon7	c.C882T	p.S294S	194(68.31)	36(12.68)	54(19.01)
BnaFBA2a	BnaA08g16820D	chrA08	13564196	C	G	synonymous SNV	exon7	c.C918G	p.L306L	274(97.51)	6(2.14)	1(0.36)
BnaFBA2a	BnaA08g16820D	chrA08	13564369	C	G	nonsynonymous SNV	exon7	c.C1091G	p.T364S	208(53.75)	71(18.35)	108(27.91)
BnaFBA2a	BnaA08g16820D	chrA08	13564429	A	G	synonymous SNV	exon7	c.A1151G	p.X384X	419(96.99)	8(1.85)	5(1.16)
BnaFBA2b	BnaC03g60280D	chrC03	49437708	C	T	synonymous SNV	exon7	c.G1151A	p.X384X	596(98.35)	10(1.65)	0(0.00)
BnaFBA2b	BnaC03g60280D	chrC03	49437768	G	C	nonsynonymous SNV	exon7	c.C1091G	p.T364S	594(95.81)	26(4.19)	0(0.00)
BnaFBA2b	BnaC03g60280D	chrC03	49437977	G	A	synonymous SNV	exon7	c.C882T	p.S294S	531(98.15)	10(1.85)	0(0.00)
BnaFBA2b	BnaC03g60280D	chrC03	49438112	A	T	synonymous SNV	exon6	c.T870A	p.P290P	631(98.59)	9(1.41)	0(0.00)
BnaFBA2b	BnaC03g60280D	chrC03	49438193	G	A	synonymous SNV	exon6	c.C789T	p.P263P	492(81.19)	113(18.65)	1(0.17)
BnaFBA2b	BnaC03g60280D	chrC03	49438286	A	T	synonymous SNV	exon6	c.T696A	p.V232V	564(94.31)	33(5.52)	1(0.17)
BnaFBA2b	BnaC03g60280D	chrC03	49438506	T	C	synonymous SNV	exon5	c.A564G	p.A188A	596(95.21)	30(4.79)	0(0.00)
BnaFBA2b	BnaC03g60280D	chrC03	49439066	G	T	synonymous SNV	exon3	c.C357A	p.G119G	535(97.81)	11(2.01)	1(0.18)
BnaFBA2b	BnaC03g60280D	chrC03	49439078	G	A	synonymous SNV	exon3	c.C345T	p.S115S	531(97.43)	13(2.39)	1(0.18)
BnaFBA2b	BnaC03g60280D	chrC03	49439153	A	T	synonymous SNV	exon3	c.T270A	p.T90T	486(94.74)	25(4.87)	2(0.39)
BnaFBA2c	BnaC07g47470D	chrC07	44672019	A	C	synonymous SNV	exon4	c.A597C	p.L199L	512(98.65)	5(0.96)	2(0.39)
BnaFBA2c	BnaC07g47470D	chrC07	44672197	A	C	synonymous SNV	exon5	c.A684C	p.I228I	536(98.53)	7(1.29)	1(0.18)
BnaFBA2d	BnaA06g37230D	chrA06	24314272	C	A	nonsynonymous SNV	exon1	c.C125A	p.S42Y	483(85.94)	29(5.16)	50(8.90)
BnaFBA2d	BnaA06g37230D	chrA06	24315471	T	C	synonymous SNV	exon5	c.T693C	p.D231D	526(98.69)	3(0.56)	4(0.75)
BnaFBA2d	BnaA06g37230D	chrA06	24315507	A	T	synonymous SNV	exon5	c.A729T	p.A243A	469(87.66)	24(4.49)	42(7.85)
BnaFBA2e	BnaAnng40850D	chrAnn_random	46872928	C	A	synonymous SNV	exon1	c.C12A	p.T4T	521(90.14)	43(7.44)	14(2.42)
BnaFBA2e	BnaAnng40850D	chrAnn_random	46873015	A	C	synonymous SNV	exon1	c.A99C	p.A33A	390(65.66)	104(17.51)	100(16.84)
BnaFBA2e	BnaAnng40850D	chrAnn_random	46873033	T	C	synonymous SNV	exon1	c.T117C	p.R39R	390(63.62)	110(17.94)	113(18.43)
BnaFBA2e	BnaAnng40850D	chrAnn_random	46873617	C	A	synonymous SNV	exon2	c.C378A	p.T126T	502(92.11)	32(5.87)	11(2.02)
BnaFBA2e	BnaAnng40850D	chrAnn_random	46873647	C	T	synonymous SNV	exon2	c.C408T	p.L136L	549(98.21)	7(1.25)	3(0.54)
BnaFBA2e	BnaAnng40850D	chrAnn_random	46874030	A	T	synonymous SNV	exon4	c.A603T	p.V201V	358(61.83)	103(17.79)	118(20.38)
BnaFBA2e	BnaAnng40850D	chrAnn_random	46874235	C	T	synonymous SNV	exon5	c.C708T	p.I236I	393(74.15)	53(10.00)	84(15.85)
BnaFBA2e	BnaAnng40850D	chrAnn_random	46874265	C	T	synonymous SNV	exon5	c.C738T	p.V246V	396(75.72)	55(10.52)	72(13.77)
BnaFBA2e	BnaAnng40850D	chrAnn_random	46874429	C	T	synonymous SNV	exon6	c.C825T	p.A275A	232(82.56)	26(9.25)	23(8.19)
BnaFBA2e	BnaAnng40850D	chrAnn_random	46874550	C	T	nonsynonymous SNV	exon6	c.C946T	p.H316Y	83(81.37)	14(13.73)	5(4.90)
BnaFBA2f	BnaC01g00070D	chrC01	20740	T	C	nonsynonymous SNV	exon8	c.A1166G	p.K389R	748(93.27)	54(6.73)	0(0.00)
BnaFBA2f	BnaC01g00070D	chrC01	20769	A	G	synonymous SNV	exon8	c.T1137C	p.Y379Y	23(2.81)	258(31.50)	538(65.69)
BnaFBA2f	BnaC01g00070D	chrC01	20789	A	G	synonymous SNV	exon8	c.T1117C	p.L373L	103(12.44)	700(84.54)	25(3.02)
BnaFBA2f	BnaC01g00070D	chrC01	20809	C	G	nonsynonymous SNV	exon8	c.G1097C	p.G366A	103(12.17)	713(84.28)	30(3.55)
BnaFBA2f	BnaC01g00070D	chrC01	20895	T	G	synonymous SNV	exon8	c.A1011C	p.S337S	78(9.17)	607(71.33)	166(19.51)
BnaFBA2f	BnaC01g00070D	chrC01	20904	A	T	synonymous SNV	exon8	c.T1002A	p.V334V	77(9.10)	608(71.87)	161(19.03)
BnaFBA2f	BnaC01g00070D	chrC01	20935	A	G	nonsynonymous SNV	exon8	c.T971C	p.V324A	16(1.89)	260(30.66)	572(67.45)
BnaFBA2f	BnaC01g00070D	chrC01	20943	A	G	synonymous SNV	exon8	c.T963C	p.N321N	68(7.96)	621(72.72)	165(19.32)
BnaFBA2f	BnaC01g00070D	chrC01	20961	C	T	synonymous SNV	exon8	c.G945A	p.E315E	717(82.60)	147(16.94)	4(0.46)
BnaFBA2f	BnaC01g00070D	chrC01	20964	G	A	synonymous SNV	exon8	c.C942T	p.S314S	113(13.02)	722(83.18)	33(3.80)
BnaFBA2f	BnaC01g00070D	chrC01	20968	T	C	nonsynonymous SNV	exon8	c.A938G	p.Q313R	821(94.69)	44(5.07)	2(0.23)
BnaFBA2f	BnaC01g00070D	chrC01	20976	G	C	synonymous SNV	exon8	c.C930G	p.S310S	111(12.86)	721(83.55)	31(3.59)
BnaFBA2f	BnaC01g00070D	chrC01	21110	G	A	nonsynonymous SNV	exon7	c.C916T	p.H306Y	660(82.09)	137(17.04)	7(0.87)
BnaFBA2f	BnaC01g00070D	chrC01	21180	C	T	synonymous SNV	exon7	c.G846A	p.K282K	1(0.15)	1(0.15)	655(99.70)
BnaFBA2f	BnaC01g00070D	chrC01	21231	G	A	synonymous SNV	exon7	c.C795T	p.A265A	593(88.64)	75(11.21)	1(0.15)
BnaFBA2f	BnaC01g00070D	chrC01	21261	G	A	synonymous SNV	exon7	c.C765T	p.L255L	646(98.93)	7(1.07)	0(0.00)
BnaFBA2f	BnaC01g00070D	chrC01	21264	G	A	synonymous SNV	exon7	c.C762T	p.I254I	339(51.83)	300(45.87)	15(2.29)
BnaFBA2f	BnaC01g00070D	chrC01	21395	A	G	synonymous SNV	exon6	c.T708C	p.V236V	507(98.64)	7(1.36)	0(0.00)
BnaFBA2f	BnaC01g00070D	chrC01	21449	G	T	synonymous SNV	exon6	c.C654A	p.I218I	483(98.17)	9(1.83)	0(0.00)
BnaFBA2f	BnaC01g00070D	chrC01	22607	A	T	synonymous SNV	exon2	c.T117A	p.S39S	246(45.05)	122(22.34)	178(32.60)
BnaFBA2f	BnaC01g00070D	chrC01	22710	T	G	nonsynonymous SNV	exon1	c.A44C	p.K15T	363(66.97)	107(19.74)	72(13.28)
BnaFBA3a	BnaA02g27140D	chrA02	20044522	G	A	synonymous SNV	exon1	c.G27A	p.L9L	468(96.89)	13(2.69)	2(0.41)
BnaFBA3a	BnaA02g27140D	chrA02	20044526	T	G	nonsynonymous SNV	exon1	c.T31G	p.S11A	458(97.45)	10(2.13)	2(0.43)
BnaFBA3a	BnaA02g27140D	chrA02	20044606	C	T	synonymous SNV	exon1	c.C111T	p.I37I	473(95.75)	6(1.21)	15(3.04)
BnaFBA3a	BnaA02g27140D	chrA02	20044618	C	T	synonymous SNV	exon1	c.C123T	p.A41A	489(98.79)	4(0.81)	2(0.40)
BnaFBA3a	BnaA02g27140D	chrA02	20044788	A	C	synonymous SNV	exon2	c.A165C	p.S55S	459(92.73)	13(2.63)	23(4.65)
BnaFBA3a	BnaA02g27140D	chrA02	20044821	T	G	synonymous SNV	exon2	c.T198G	p.S66S	441(87.50)	40(7.94)	23(4.56)
BnaFBA3a	BnaA02g27140D	chrA02	20044827	A	G	synonymous SNV	exon2	c.A204G	p.A68A	452(92.06)	33(6.72)	5(1.02)
BnaFBA3a	BnaA02g27140D	chrA02	20044860	G	A	synonymous SNV	exon2	c.G237A	p.L79L	488(98.59)	5(1.01)	2(0.40)
BnaFBA3a	BnaA02g27140D	chrA02	20044875	G	A	synonymous SNV	exon2	c.G252A	p.E84E	490(98.79)	4(0.81)	2(0.40)
BnaFBA3a	BnaA02g27140D	chrA02	20044908	G	A	synonymous SNV	exon2	c.G285A	p.T95T	426(86.76)	43(8.76)	20(4.07)
BnaFBA3a	BnaA02g27140D	chrA02	20044926	T	C	synonymous SNV	exon2	c.T303C	p.D101D	408(84.30)	50(10.33)	26(5.37)
BnaFBA3a	BnaA02g27140D	chrA02	20044950	C	T	synonymous SNV	exon2	c.C327T	p.F109F	484(98.57)	7(1.43)	0(0.00)
BnaFBA3a	BnaA02g27140D	chrA02	20045192	T	C	synonymous SNV	exon3	c.T489C	p.R163R	508(97.50)	10(1.92)	3(0.58)
BnaFBA3a	BnaA02g27140D	chrA02	20045469	T	G	synonymous SNV	exon4	c.T552G	p.P184P	443(94.06)	22(4.67)	6(1.27)
BnaFBA3a	BnaA02g27140D	chrA02	20045481	T	A	synonymous SNV	exon4	c.T564A	p.S188S	420(87.87)	32(6.69)	26(5.44)
BnaFBA3a	BnaA02g27140D	chrA02	20045493	C	G	synonymous SNV	exon4	c.C576G	p.V192V	448(92.56)	31(6.40)	5(1.03)
BnaFBA3a	BnaA02g27140D	chrA02	20045514	G	A	synonymous SNV	exon4	c.G597A	p.L199L	449(93.35)	25(5.20)	7(1.46)
BnaFBA3a	BnaA02g27140D	chrA02	20045526	A	T	synonymous SNV	exon4	c.A609T	p.A203A	456(94.21)	22(4.55)	6(1.24)
BnaFBA3a	BnaA02g27140D	chrA02	20045586	T	G	synonymous SNV	exon4	c.T669G	p.G223G	457(98.49)	5(1.08)	2(0.43)
BnaFBA3a	BnaA02g27140D	chrA02	20045673	C	T	synonymous SNV	exon4	c.C756T	p.F252F	377(91.73)	23(5.60)	11(2.68)
BnaFBA3a	BnaA02g27140D	chrA02	20045679	C	G	synonymous SNV	exon4	c.C762G	p.G254G	386(92.12)	23(5.49)	10(2.39)
BnaFBA3a	BnaA02g27140D	chrA02	20045694	C	G	synonymous SNV	exon4	c.C777G	p.P259P	380(91.35)	23(5.53)	12(2.88)
BnaFBA3a	BnaA02g27140D	chrA02	20045706	C	A	synonymous SNV	exon4	c.C789A	p.T263T	382(92.05)	21(5.06)	12(2.89)
BnaFBA3a	BnaA02g27140D	chrA02	20045748	C	A	synonymous SNV	exon4	c.C831A	p.V277V	385(90.38)	29(6.81)	11(2.58)
BnaFBA3a	BnaA02g27140D	chrA02	20045751	T	A	synonymous SNV	exon4	c.T834A	p.A278A	376(90.17)	30(7.19)	11(2.64)
BnaFBA3a	BnaA02g27140D	chrA02	20045787	T	A	synonymous SNV	exon4	c.T870A	p.P290P	385(89.12)	31(7.18)	16(3.70)
BnaFBA3a	BnaA02g27140D	chrA02	20045790	G	T	synonymous SNV	exon4	c.G873T	p.P291P	436(96.67)	8(1.77)	6(1.33)
BnaFBA3a	BnaA02g27140D	chrA02	20045793	T	C	synonymous SNV	exon4	c.T876C	p.A292A	403(88.18)	36(7.88)	18(3.94)
BnaFBA3a	BnaA02g27140D	chrA02	20045832	A	G	synonymous SNV	exon4	c.A915G	p.E305E	457(98.07)	4(0.86)	5(1.07)
BnaFBA3a	BnaA02g27140D	chrA02	20045844	A	G	synonymous SNV	exon4	c.A927G	p.T309T	451(96.99)	7(1.51)	7(1.51)
BnaFBA3a	BnaA02g27140D	chrA02	20045853	G	T	synonymous SNV	exon4	c.G936T	p.L312L	412(86.55)	43(9.03)	20(4.20)
BnaFBA3a	BnaA02g27140D	chrA02	20045859	C	T	synonymous SNV	exon4	c.C942T	p.A314A	458(95.82)	12(2.51)	8(1.67)
BnaFBA3a	BnaA02g27140D	chrA02	20045874	A	G	synonymous SNV	exon4	c.A957G	p.P319P	385(80.04)	54(11.23)	42(8.73)
BnaFBA3a	BnaA02g27140D	chrA02	20045979	C	A	synonymous SNV	exon4	c.C1062A	p.L354L	511(96.78)	11(2.08)	6(1.14)
BnaFBA3b	BnaC02g33660D	chrC02	36013156	G	A	synonymous SNV	exon4	c.C942T	p.A314A	483(97.97)	10(2.03)	0(0.00)
BnaFBA3b	BnaC02g33660D	chrC02	36013170	G	A	synonymous SNV	exon4	c.C928T	p.L310L	89(20.05)	71(15.99)	284(63.96)
BnaFBA3b	BnaC02g33660D	chrC02	36013270	G	A	synonymous SNV	exon4	c.C828T	p.T276T	448(98.68)	6(1.32)	0(0.00)
BnaFBA3b	BnaC02g33660D	chrC02	36014084	A	C	synonymous SNV	exon2	c.T414G	p.V138V	95(19.23)	62(12.55)	337(68.22)
BnaFBA3b	BnaC02g33660D	chrC02	36014516	-	GAG	nonframeshift insertion	exon1	c.82_83insCTC	p.S28delinsSP	237(63.20)	48(12.80)	90(24.00)
BnaFBA5a	BnaA01g15640D	chrA01	8017848	A	G	nonsynonymous SNV	exon2	c.A124G	p.S42G	445(93.88)	10(2.11)	19(4.01)
BnaFBA5a	BnaA01g15640D	chrA01	8017889	T	C	synonymous SNV	exon2	c.T165C	p.L55L	456(95.00)	9(1.88)	15(3.12)
BnaFBA5a	BnaA01g15640D	chrA01	8018170	A	G	synonymous SNV	exon3	c.A339G	p.G113G	427(90.27)	28(5.92)	18(3.81)
BnaFBA5a	BnaA01g15640D	chrA01	8018338	C	T	synonymous SNV	exon3	c.C507T	p.Y169Y	404(85.41)	35(7.40)	34(7.19)
BnaFBA5a	BnaA01g15640D	chrA01	8018413	T	C	synonymous SNV	exon3	c.T582C	p.I194I	394(90.37)	28(6.42)	14(3.21)
BnaFBA5a	BnaA01g15640D	chrA01	8018437	G	A	synonymous SNV	exon3	c.G606A	p.E202E	402(92.20)	24(5.50)	10(2.29)
BnaFBA5a	BnaA01g15640D	chrA01	8018494	C	G	synonymous SNV	exon3	c.C663G	p.G221G	437(93.98)	20(4.30)	8(1.72)
BnaFBA5a	BnaA01g15640D	chrA01	8018530	A	C	synonymous SNV	exon3	c.A699C	p.S233S	385(89.53)	12(2.79)	33(7.67)
BnaFBA5a	BnaA01g15640D	chrA01	8018539	C	T	synonymous SNV	exon3	c.C708T	p.A236A	430(95.56)	15(3.33)	5(1.11)
BnaFBA5a	BnaA01g15640D	chrA01	8018619	C	G	synonymous SNV	exon4	c.C726G	p.V242V	389(88.61)	14(3.19)	36(8.20)
BnaFBA5a	BnaA01g15640D	chrA01	8018622	T	A	synonymous SNV	exon4	c.T729A	p.I243I	379(88.14)	10(2.33)	37(8.60)
BnaFBA5a	BnaA01g15640D	chrA01	8018625	G	A	synonymous SNV	exon4	c.G732A	p.A244A	435(98.64)	4(0.91)	2(0.45)
BnaFBA5a	BnaA01g15640D	chrA01	8018664	A	C	synonymous SNV	exon4	c.A771C	p.P257P	380(89.62)	13(3.07)	31(7.31)
BnaFBA5a	BnaA01g15640D	chrA01	8018667	G	A	synonymous SNV	exon4	c.G774A	p.A258A	393(90.97)	11(2.55)	28(6.48)
BnaFBA5a	BnaA01g15640D	chrA01	8018685	C	T	synonymous SNV	exon4	c.C792T	p.F264F	384(91.87)	11(2.63)	23(5.50)
BnaFBA5a	BnaA01g15640D	chrA01	8018697	A	G	synonymous SNV	exon4	c.A804G	p.G268G	371(91.60)	12(2.96)	22(5.43)
BnaFBA5a	BnaA01g15640D	chrA01	8018720	T	A	nonsynonymous SNV	exon4	c.T827A	p.L276Q	440(98.43)	4(0.89)	2(0.45)
BnaFBA5a	BnaA01g15640D	chrA01	8018769	T	C	synonymous SNV	exon4	c.T876C	p.L292L	392(94.23)	7(1.68)	17(4.09)
BnaFBA5a	BnaA01g15640D	chrA01	8018772	T	A	synonymous SNV	exon4	c.T879A	p.T293T	398(95.44)	3(0.72)	16(3.84)
BnaFBA5a	BnaA01g15640D	chrA01	8018856	G	T	synonymous SNV	exon4	c.G963T	p.T321T	472(96.33)	4(0.82)	14(2.86)
BnaFBA5a	BnaA01g15640D	chrA01	8018868	G	A	synonymous SNV	exon4	c.G975A	p.R325R	461(96.65)	3(0.63)	13(2.73)
BnaFBA5b	BnaC01g18640D	chrC01	12962271	C	T	nonsynonymous SNV	exon1	c.C20T	p.A7V	535(97.81)	11(2.01)	1(0.18)
BnaFBA5b	BnaC01g18640D	chrC01	12962281	T	A	synonymous SNV	exon1	c.T30A	p.I10I	554(98.93)	5(0.89)	1(0.18)
BnaFBA5b	BnaC01g18640D	chrC01	12962407	G	A	synonymous SNV	exon1	c.G156A	p.V52V	550(96.15)	22(3.85)	0(0.00)
BnaFBA5b	BnaC01g18640D	chrC01	12962525	T	A	synonymous SNV	exon2	c.T186A	p.G62G	508(97.32)	13(2.49)	1(0.19)
BnaFBA5b	BnaC01g18640D	chrC01	12962549	T	C	synonymous SNV	exon2	c.T210C	p.I70I	497(96.69)	16(3.11)	1(0.19)
BnaFBA5b	BnaC01g18640D	chrC01	12962574	C	G	nonsynonymous SNV	exon2	c.C235G	p.L79V	503(97.29)	14(2.71)	0(0.00)
BnaFBA5b	BnaC01g18640D	chrC01	12963225	A	G	synonymous SNV	exon4	c.A372G	p.Q124Q	526(96.69)	18(3.31)	0(0.00)
BnaFBA5b	BnaC01g18640D	chrC01	12963263	T	C	nonsynonymous SNV	exon4	c.T410C	p.I137T	544(96.80)	17(3.02)	1(0.18)
BnaFBA5b	BnaC01g18640D	chrC01	12964095	G	A	synonymous SNV	exon7	c.G696A	p.G232G	555(97.88)	12(2.12)	0(0.00)
BnaFBA5b	BnaC01g18640D	chrC01	12964096	A	G	nonsynonymous SNV	exon7	c.A697G	p.N233D	555(97.54)	14(2.46)	0(0.00)
BnaFBA5b	BnaC01g18640D	chrC01	12964098	C	T	synonymous SNV	exon7	c.C699T	p.N233N	565(97.75)	13(2.25)	0(0.00)
BnaFBA5b	BnaC01g18640D	chrC01	12964113	T	C	synonymous SNV	exon7	c.T714C	p.V238V	566(96.42)	21(3.58)	0(0.00)
BnaFBA5b	BnaC01g18640D	chrC01	12964134	A	T	synonymous SNV	exon7	c.A735T	p.I245I	560(95.40)	26(4.43)	1(0.17)
BnaFBA5b	BnaC01g18640D	chrC01	12964485	C	A	synonymous SNV	exon9	c.C897A	p.V299V	542(91.40)	51(8.60)	0(0.00)
BnaFBA5b	BnaC01g18640D	chrC01	12964530	C	T	synonymous SNV	exon9	c.C942T	p.I314I	551(93.71)	37(6.29)	0(0.00)
BnaFBA5b	BnaC01g18640D	chrC01	12964539	T	C	synonymous SNV	exon9	c.T951C	p.T317T	556(96.86)	18(3.14)	0(0.00)
BnaFBA5b	BnaC01g18640D	chrC01	12964853	G	A	synonymous SNV	exon11	c.G1053A	p.K351K	526(93.10)	38(6.73)	1(0.18)
BnaFBA5b	BnaC01g18640D	chrC01	12964982	C	T	synonymous SNV	exon12	c.C1110T	p.L370L	525(93.58)	36(6.42)	0(0.00)
BnaFBA5b	BnaC01g18640D	chrC01	12964997	A	G	synonymous SNV	exon12	c.A1125G	p.L375L	524(92.91)	38(6.74)	1(0.18)
BnaFBA5b	BnaC01g18640D	chrC01	12965018	A	G	synonymous SNV	exon12	c.A1146G	p.R382R	535(91.77)	47(8.06)	1(0.17)
BnaFBA5b	BnaC01g18640D	chrC01	12965021	C	T	synonymous SNV	exon12	c.C1149T	p.H383H	544(91.74)	48(8.09)	1(0.17)
BnaFBA5b	BnaC01g18640D	chrC01	12965025	C	T	synonymous SNV	exon12	c.C1153T	p.L385L	556(92.21)	47(7.79)	0(0.00)
BnaFBA5b	BnaC01g18640D	chrC01	12965028	C	T	synonymous SNV	exon12	c.C1156T	p.L386L	561(92.27)	47(7.73)	0(0.00)
BnaFBA5b	BnaC01g18640D	chrC01	12966448	A	G	nonsynonymous SNV	exon17	c.A1660G	p.S554G	460(97.46)	12(2.54)	0(0.00)
BnaFBA5b	BnaC01g18640D	chrC01	12966498	T	C	synonymous SNV	exon17	c.T1710C	p.L570L	461(94.47)	26(5.33)	1(0.20)
BnaFBA5b	BnaC01g18640D	chrC01	12966848	T	A	synonymous SNV	exon18	c.T1971A	p.A657A	464(94.69)	26(5.31)	0(0.00)
BnaFBA5b	BnaC01g18640D	chrC01	12966911	G	A	synonymous SNV	exon18	c.G2034A	p.L678L	491(97.81)	11(2.19)	0(0.00)
BnaFBA5b	BnaC01g18640D	chrC01	12967076	C	G	synonymous SNV	exon18	c.C2199G	p.G733G	471(98.12)	9(1.88)	0(0.00)
BnaFBA5b	BnaC01g18640D	chrC01	12967082	T	G	synonymous SNV	exon18	c.T2205G	p.L735L	465(98.52)	7(1.48)	0(0.00)
BnaFBA5b	BnaC01g18640D	chrC01	12967085	A	T	synonymous SNV	exon18	c.A2208T	p.L736L	459(98.50)	7(1.50)	0(0.00)
BnaFBA5b	BnaC01g18640D	chrC01	12967106	C	A	synonymous SNV	exon18	c.C2229A	p.P743P	447(97.81)	10(2.19)	0(0.00)
BnaFBA5b	BnaC01g18640D	chrC01	12967200	G	C	synonymous SNV	exon19	c.G2262C	p.V754V	452(92.43)	37(7.57)	0(0.00)
BnaFBA5b	BnaC01g18640D	chrC01	12967203	A	T	synonymous SNV	exon19	c.A2265T	p.I755I	443(92.10)	38(7.90)	0(0.00)
BnaFBA5b	BnaC01g18640D	chrC01	12967206	T	A	synonymous SNV	exon19	c.T2268A	p.A756A	440(91.86)	38(7.93)	0(0.00)
BnaFBA5b	BnaC01g18640D	chrC01	12967209	G	A	synonymous SNV	exon19	c.G2271A	p.E757E	441(91.49)	40(8.30)	0(0.00)
BnaFBA5b	BnaC01g18640D	chrC01	12967239	T	C	synonymous SNV	exon19	c.T2301C	p.V767V	469(98.32)	8(1.68)	0(0.00)
BnaFBA5b	BnaC01g18640D	chrC01	12967278	A	G	synonymous SNV	exon19	c.A2340G	p.G780G	472(96.72)	16(3.28)	0(0.00)
BnaFBA5b	BnaC01g18640D	chrC01	12967301	A	T	nonsynonymous SNV	exon19	c.A2363T	p.Q788L	456(87.36)	64(12.26)	2(0.38)
BnaFBA5b	BnaC01g18640D	chrC01	12967428	A	T	synonymous SNV	exon19	c.A2490T	p.A830A	494(86.97)	73(12.85)	1(0.18)
BnaFBA5b	BnaC01g18640D	chrC01	12967437	G	T	synonymous SNV	exon19	c.G2499T	p.T833T	549(93.69)	37(6.31)	0(0.00)
BnaFBA5b	BnaC01g18640D	chrC01	12967449	G	A	synonymous SNV	exon19	c.G2511A	p.R837R	525(92.76)	41(7.24)	0(0.00)
BnaFBA5b	BnaC01g18640D	chrC01	12967521	G	A	synonymous SNV	exon19	c.G2583A	p.E861E	558(97.55)	13(2.27)	1(0.17)
BnaFBA6	BnaAnng07310D	chrAnn_random	7183210	C	A	synonymous SNV	exon1	c.C9A	p.S3S	828(94.52)	46(5.25)	2(0.23)
BnaFBA6	BnaAnng07310D	chrAnn_random	7183214	A	G	nonsynonymous SNV	exon1	c.A13G	p.T5A	579(67.56)	278(32.44)	0(0.00)
BnaFBA6	BnaAnng07310D	chrAnn_random	7184523	C	A	synonymous SNV	exon2	c.C39A	p.I13I	661(88.61)	85(11.39)	0(0.00)
BnaFBA6	BnaAnng07310D	chrAnn_random	7184529	C	T	synonymous SNV	exon2	c.C45T	p.N15N	656(86.89)	99(13.11)	0(0.00)
BnaFBA6	BnaAnng07310D	chrAnn_random	7184544	T	C	synonymous SNV	exon2	c.T60C	p.G20G	647(86.27)	103(13.73)	0(0.00)
BnaFBA6	BnaAnng07310D	chrAnn_random	7184551	G	A	nonsynonymous SNV	exon2	c.G67A	p.G23R	649(85.96)	106(14.04)	0(0.00)
BnaFBA6	BnaAnng07310D	chrAnn_random	7184613	A	C	synonymous SNV	exon2	c.A129C	p.V43V	523(70.20)	181(24.30)	41(5.50)
BnaFBA6	BnaAnng07310D	chrAnn_random	7184631	T	G	nonsynonymous SNV	exon2	c.T147G	p.D49E	645(85.89)	106(14.11)	0(0.00)
BnaFBA6	BnaAnng07310D	chrAnn_random	7184636	A	G	nonsynonymous SNV	exon2	c.A152G	p.N51S	727(97.45)	19(2.55)	0(0.00)
BnaFBA6	BnaAnng07310D	chrAnn_random	7184637	C	T	synonymous SNV	exon2	c.C153T	p.N51N	652(86.82)	99(13.18)	0(0.00)
BnaFBA6	BnaAnng07310D	chrAnn_random	7184652	C	T	synonymous SNV	exon2	c.C168T	p.R56R	654(88.50)	85(11.50)	0(0.00)
BnaFBA6	BnaAnng07310D	chrAnn_random	7184661	C	T	synonymous SNV	exon2	c.C177T	p.L59L	665(91.22)	64(8.78)	0(0.00)
BnaFBA6	BnaAnng07310D	chrAnn_random	7184667	C	T	synonymous SNV	exon2	c.C183T	p.T61T	679(92.01)	59(7.99)	0(0.00)
BnaFBA6	BnaAnng07310D	chrAnn_random	7184674	G	A	nonsynonymous SNV	exon2	c.G190A	p.G64S	704(94.62)	40(5.38)	0(0.00)
BnaFBA6	BnaAnng07310D	chrAnn_random	7184679	T	A	synonymous SNV	exon2	c.T195A	p.A65A	690(93.88)	45(6.12)	0(0.00)
BnaFBA6	BnaAnng07310D	chrAnn_random	7184689	A	C	nonsynonymous SNV	exon2	c.A205C	p.I69L	688(93.99)	44(6.01)	0(0.00)
BnaFBA6	BnaAnng07310D	chrAnn_random	7184730	A	G	synonymous SNV	exon2	c.A246G	p.K82K	731(98.12)	14(1.88)	0(0.00)
BnaFBA6	BnaAnng07310D	chrAnn_random	7184735	-	GATC	frameshift insertion	exon2	c.251_252insGATC	p.S84fs	761(87.88)	92(10.62)	13(1.50)
BnaFBA6	BnaAnng07310D	chrAnn_random	7185266	T	A	nonsynonymous SNV	exon3	c.T262A	p.S88T	413(87.69)	10(2.12)	0(0.00)
BnaFBA6	BnaAnng07310D	chrAnn_random	7185266	T	C	nonsynonymous SNV	exon3	c.T262C	p.S88P	413(87.69)	33(7.01)	13(2.76)
BnaFBA6	BnaAnng07310D	chrAnn_random	7185290	G	C	nonsynonymous SNV	exon3	c.G286C	p.G96R	536(97.63)	12(2.19)	1(0.18)
BnaFBA6	BnaAnng07310D	chrAnn_random	7185298	C	T	synonymous SNV	exon3	c.C294T	p.V98V	495(88.39)	65(11.61)	0(0.00)
BnaFBA6	BnaAnng07310D	chrAnn_random	7185353	A	G	nonsynonymous SNV	exon3	c.A349G	p.S117G	490(74.92)	161(24.62)	3(0.46)
BnaFBA6	BnaAnng07310D	chrAnn_random	7185412	G	A	synonymous SNV	exon3	c.G408A	p.E136E	471(67.09)	225(32.05)	6(0.85)
BnaFBA6	BnaAnng07310D	chrAnn_random	7185445	C	G	synonymous SNV	exon3	c.C441G	p.L147L	471(64.17)	256(34.88)	4(0.54)
BnaFBA6	BnaAnng07310D	chrAnn_random	7185452	A	G	nonsynonymous SNV	exon3	c.A448G	p.I150V	724(98.77)	9(1.23)	0(0.00)
BnaFBA6	BnaAnng07310D	chrAnn_random	7185460	G	A	synonymous SNV	exon3	c.G456A	p.P152P	472(63.44)	266(35.75)	6(0.81)
BnaFBA6	BnaAnng07310D	chrAnn_random	7185484	T	C	synonymous SNV	exon3	c.T480C	p.I160I	470(61.04)	293(38.05)	7(0.91)
BnaFBA6	BnaAnng07310D	chrAnn_random	7185503	C	T	synonymous SNV	exon3	c.C499T	p.L167L	477(60.08)	310(39.04)	7(0.88)
BnaFBA6	BnaAnng07310D	chrAnn_random	7185516	C	A	nonsynonymous SNV	exon3	c.C512A	p.A171E	749(91.56)	67(8.19)	2(0.24)
BnaFBA6	BnaAnng07310D	chrAnn_random	7185517	G	T	synonymous SNV	exon3	c.G513T	p.A171A	820(99.27)	6(0.73)	0(0.00)
BnaFBA6	BnaAnng07310D	chrAnn_random	7185520	G	C	synonymous SNV	exon3	c.G516C	p.A172A	477(57.75)	340(41.16)	9(1.09)
BnaFBA6	BnaAnng07310D	chrAnn_random	7185523	T	C	synonymous SNV	exon3	c.T519C	p.I173I	813(99.15)	7(0.85)	0(0.00)
BnaFBA6	BnaAnng07310D	chrAnn_random	7185529	A	G	synonymous SNV	exon3	c.A525G	p.Q175Q	460(54.96)	370(44.21)	7(0.84)
BnaFBA6	BnaAnng07310D	chrAnn_random	7185544	A	C	synonymous SNV	exon3	c.A540C	p.V180V	792(91.45)	74(8.55)	0(0.00)
BnaFBA6	BnaAnng07310D	chrAnn_random	7185547	C	G	synonymous SNV	exon3	c.C543G	p.P181P	865(99.31)	6(0.69)	0(0.00)
BnaFBA6	BnaAnng07310D	chrAnn_random	7185550	T	C	synonymous SNV	exon3	c.T546C	p.I182I	777(89.93)	87(10.07)	0(0.00)
BnaFBA6	BnaAnng07310D	chrAnn_random	7185562	T	G	nonsynonymous SNV	exon3	c.T558G	p.D186E	821(94.69)	46(5.31)	0(0.00)
BnaFBA6	BnaAnng07310D	chrAnn_random	7185563	G	A	nonsynonymous SNV	exon3	c.G559A	p.V187I	847(95.60)	39(4.40)	0(0.00)
BnaFBA6	BnaAnng07310D	chrAnn_random	7185566	T	C	nonsynonymous SNV	exon3	c.T562C	p.S188P	835(95.10)	43(4.90)	0(0.00)
BnaFBA6	BnaAnng07310D	chrAnn_random	7185567	C	T	nonsynonymous SNV	exon3	c.C563T	p.S188F	831(94.54)	44(5.01)	0(0.00)
BnaFBA6	BnaAnng07310D	chrAnn_random	7185568	T	C	synonymous SNV	exon3	c.T564C	p.S188S	827(94.95)	44(5.05)	0(0.00)
BnaFBA6	BnaAnng07310D	chrAnn_random	7185573	A	T	nonsynonymous SNV	exon3	c.A569T	p.D190V	498(57.37)	359(41.36)	11(1.27)
BnaFBA6	BnaAnng07310D	chrAnn_random	7185574	T	C	synonymous SNV	exon3	c.T570C	p.D190D	774(89.27)	92(10.61)	0(0.00)
BnaFBA6	BnaAnng07310D	chrAnn_random	7185575	-	CCTGATG	stopgain	exon3	c.571_572insCCTGATG	p.G191_S192delinsAX	874(98.98)	8(0.91)	1(0.11)
BnaFBA6	BnaAnng07310D	chrAnn_random	7185577	G	T	synonymous SNV	exon3	c.G573T	p.G191G	785(89.71)	90(10.29)	0(0.00)
BnaFBA6	BnaAnng07310D	chrAnn_random	7185583	T	C	synonymous SNV	exon3	c.T579C	p.H193H	762(86.89)	115(13.11)	0(0.00)
BnaFBA6	BnaAnng07310D	chrAnn_random	7185589	C	T	synonymous SNV	exon3	c.C585T	p.I195I	759(85.47)	129(14.53)	0(0.00)
BnaFBA6	BnaAnng07310D	chrAnn_random	7185591	A	T	nonsynonymous SNV	exon3	c.A587T	p.H196L	879(99.32)	6(0.68)	0(0.00)
BnaFBA6	BnaAnng07310D	chrAnn_random	7185592	C	G	nonsynonymous SNV	exon3	c.C588G	p.H196Q	766(85.87)	126(14.13)	0(0.00)
BnaFBA6	BnaAnng07310D	chrAnn_random	7185598	T	C	synonymous SNV	exon3	c.T594C	p.C198C	745(84.18)	140(15.82)	0(0.00)
BnaFBA6	BnaAnng07310D	chrAnn_random	7185601	A	G	synonymous SNV	exon3	c.A597G	p.A199A	751(84.19)	141(15.81)	0(0.00)
BnaFBA6	BnaAnng07310D	chrAnn_random	7185603	A	C	nonsynonymous SNV	exon3	c.A599C	p.E200A	883(99.33)	6(0.67)	0(0.00)
BnaFBA6	BnaAnng07310D	chrAnn_random	7185606	T	C	nonsynonymous SNV	exon3	c.T602C	p.V201A	859(97.17)	25(2.83)	0(0.00)
BnaFBA6	BnaAnng07310D	chrAnn_random	7185610	A	G	synonymous SNV	exon3	c.A606G	p.T202T	772(86.26)	123(13.74)	0(0.00)
BnaFBA6	BnaAnng07310D	chrAnn_random	7185617	T	G	nonsynonymous SNV	exon3	c.T613G	p.F205V	680(75.98)	215(24.02)	0(0.00)
BnaFBA6	BnaAnng07310D	chrAnn_random	7185620	C	T	nonsynonymous SNV	exon3	c.C616T	p.L206F	691(76.44)	213(23.56)	0(0.00)
BnaFBA6	BnaAnng07310D	chrAnn_random	7185622	T	A	synonymous SNV	exon3	c.T618A	p.L206L	688(76.27)	211(23.39)	0(0.00)
BnaFBA6	BnaAnng07310D	chrAnn_random	7185625	A	C	synonymous SNV	exon3	c.A621C	p.A207A	521(57.70)	376(41.64)	3(0.33)
BnaFBA6	BnaAnng07310D	chrAnn_random	7185637	A	G	synonymous SNV	exon3	c.A633G	p.K211K	300(32.89)	601(65.90)	11(1.21)
BnaFBA6	BnaAnng07310D	chrAnn_random	7185640	C	T	synonymous SNV	exon3	c.C636T	p.A212A	471(51.59)	437(47.86)	4(0.44)
BnaFBA6	BnaAnng07310D	chrAnn_random	7185646	T	C	synonymous SNV	exon3	c.T642C	p.S214S	270(29.70)	626(68.87)	13(1.43)
BnaFBA6	BnaAnng07310D	chrAnn_random	7185653	C	G	nonsynonymous SNV	exon3	c.C649G	p.H217D	839(92.00)	73(8.00)	0(0.00)
BnaFBA6	BnaAnng07310D	chrAnn_random	7185654	A	G	nonsynonymous SNV	exon3	c.A650G	p.H217R	841(92.32)	70(7.68)	0(0.00)
BnaFBA6	BnaAnng07310D	chrAnn_random	7185658	G	C	synonymous SNV	exon3	c.G654C	p.V218V	816(90.17)	88(9.72)	0(0.00)
BnaFBA6	BnaAnng07310D	chrAnn_random	7185664	T	C	synonymous SNV	exon3	c.T660C	p.L220L	552(60.73)	357(39.27)	0(0.00)
BnaFBA6	BnaAnng07310D	chrAnn_random	7185679	G	A	synonymous SNV	exon3	c.G675A	p.L225L	531(58.42)	376(41.36)	2(0.22)
BnaFBA6	BnaAnng07310D	chrAnn_random	7185685	A	G	synonymous SNV	exon3	c.A681G	p.P227P	498(55.03)	407(44.97)	0(0.00)
BnaFBA6	BnaAnng07310D	chrAnn_random	7185700	A	G	synonymous SNV	exon3	c.A696G	p.P232P	813(88.66)	104(11.34)	0(0.00)
BnaFBA6	BnaAnng07310D	chrAnn_random	7185703	A	G	synonymous SNV	exon3	c.A699G	p.G233G	329(36.04)	239(26.18)	0(0.00)
BnaFBA6	BnaAnng07310D	chrAnn_random	7185703	A	T	synonymous SNV	exon3	c.A699T	p.G233G	329(36.04)	338(37.02)	2(0.22)
BnaFBA6	BnaAnng07310D	chrAnn_random	7185706	G	A	synonymous SNV	exon3	c.G702A	p.S234S	255(28.02)	645(70.88)	10(1.10)
BnaFBA6	BnaAnng07310D	chrAnn_random	7185712	C	T	synonymous SNV	exon3	c.C708T	p.S236S	542(59.96)	362(40.04)	0(0.00)
BnaFBA6	BnaAnng07310D	chrAnn_random	7185713	G	C	nonsynonymous SNV	exon3	c.G709C	p.A237P	556(61.10)	352(38.68)	2(0.22)
BnaFBA6	BnaAnng07310D	chrAnn_random	7185714	C	G	nonsynonymous SNV	exon3	c.C710G	p.A237G	444(48.79)	466(51.21)	0(0.00)
BnaFBA6	BnaAnng07310D	chrAnn_random	7185715	T	C	synonymous SNV	exon3	c.T711C	p.A237A	542(60.16)	357(39.62)	2(0.22)
BnaFBA6	BnaAnng07310D	chrAnn_random	7185718	A	G	synonymous SNV	exon3	c.A714G	p.K238K	542(59.82)	362(39.96)	2(0.22)
BnaFBA6	BnaAnng07310D	chrAnn_random	7185724	A	G	synonymous SNV	exon3	c.A720G	p.A240A	444(49.22)	458(50.78)	0(0.00)
BnaFBA6	BnaAnng07310D	chrAnn_random	7185727	A	G	synonymous SNV	exon3	c.A723G	p.P241P	448(49.07)	464(50.82)	0(0.00)
BnaFBA6	BnaAnng07310D	chrAnn_random	7185733	C	A	synonymous SNV	exon3	c.C729A	p.V243V	300(32.93)	79(8.67)	0(0.00)
BnaFBA6	BnaAnng07310D	chrAnn_random	7185733	C	G	synonymous SNV	exon3	c.C729G	p.V243V	300(32.93)	203(22.28)	0(0.00)
BnaFBA6	BnaAnng07310D	chrAnn_random	7185733	C	T	synonymous SNV	exon3	c.C729T	p.V243V	300(32.93)	316(34.69)	5(0.55)
BnaFBA6	BnaAnng07310D	chrAnn_random	7185734	G	A	nonsynonymous SNV	exon3	c.G730A	p.V244I	540(59.28)	371(40.72)	0(0.00)
BnaFBA6	BnaAnng07310D	chrAnn_random	7185736	C	G	synonymous SNV	exon3	c.C732G	p.V244V	527(57.60)	260(28.42)	0(0.00)
BnaFBA6	BnaAnng07310D	chrAnn_random	7185736	C	T	synonymous SNV	exon3	c.C732T	p.V244V	527(57.60)	127(13.88)	0(0.00)
BnaFBA6	BnaAnng07310D	chrAnn_random	7185739	G	A	synonymous SNV	exon3	c.G735A	p.A245A	540(59.08)	374(40.92)	0(0.00)
BnaFBA6	BnaAnng07310D	chrAnn_random	7185743	T	C	nonsynonymous SNV	exon3	c.T739C	p.Y247H	519(57.67)	381(42.33)	0(0.00)
BnaFBA6	BnaAnng07310D	chrAnn_random	7185745	C	T	synonymous SNV	exon3	c.C741T	p.Y247Y	675(73.85)	239(26.15)	0(0.00)
BnaFBA6	BnaAnng07310D	chrAnn_random	7185754	T	C	synonymous SNV	exon3	c.T750C	p.R250R	789(86.51)	121(13.27)	0(0.00)
BnaFBA6	BnaAnng07310D	chrAnn_random	7185757	C	G	synonymous SNV	exon3	c.C753G	p.A251A	628(68.71)	172(18.82)	0(0.00)
BnaFBA6	BnaAnng07310D	chrAnn_random	7185757	C	T	synonymous SNV	exon3	c.C753T	p.A251A	628(68.71)	113(12.36)	0(0.00)
BnaFBA6	BnaAnng07310D	chrAnn_random	7185760	T	G	synonymous SNV	exon3	c.T756G	p.L252L	717(79.05)	188(20.73)	0(0.00)
BnaFBA6	BnaAnng07310D	chrAnn_random	7185762	T	A	nonsynonymous SNV	exon3	c.T758A	p.L253Q	279(30.63)	586(64.32)	46(5.05)
BnaFBA6	BnaAnng07310D	chrAnn_random	7185769	C	G	synonymous SNV	exon3	c.C765G	p.T255T	567(62.65)	338(37.35)	0(0.00)
BnaFBA6	BnaAnng07310D	chrAnn_random	7185772	G	A	synonymous SNV	exon3	c.G768A	p.V256V	809(88.80)	102(11.20)	0(0.00)
BnaFBA6	BnaAnng07310D	chrAnn_random	7185775	A	T	synonymous SNV	exon3	c.A771T	p.P257P	621(68.39)	286(31.50)	0(0.00)
BnaFBA6	BnaAnng07310D	chrAnn_random	7185778	A	G	synonymous SNV	exon3	c.A774G	p.A258A	608(66.30)	309(33.70)	0(0.00)
BnaFBA6	BnaAnng07310D	chrAnn_random	7185784	T	C	synonymous SNV	exon3	c.T780C	p.V260V	898(98.46)	14(1.54)	0(0.00)
BnaFBA6	BnaAnng07310D	chrAnn_random	7185787	A	G	synonymous SNV	exon3	c.A783G	p.P261P	667(72.90)	247(26.99)	0(0.00)
BnaFBA6	BnaAnng07310D	chrAnn_random	7185790	C	T	synonymous SNV	exon3	c.C786T	p.A262A	696(75.73)	223(24.27)	0(0.00)
BnaFBA6	BnaAnng07310D	chrAnn_random	7185791	A	G	nonsynonymous SNV	exon3	c.A787G	p.I263V	680(73.67)	243(26.33)	0(0.00)
BnaFBA6	BnaAnng07310D	chrAnn_random	7185793	A	G	nonsynonymous SNV	exon3	c.A789G	p.I263M	671(73.49)	242(26.51)	0(0.00)
BnaFBA6	BnaAnng07310D	chrAnn_random	7185794	C	G	nonsynonymous SNV	exon3	c.C790G	p.L264V	680(73.67)	243(26.33)	0(0.00)
BnaFBA6	BnaAnng07310D	chrAnn_random	7185795	T	A	nonsynonymous SNV	exon3	c.T791A	p.L264Q	657(71.18)	264(28.60)	2(0.22)
BnaFBA6	BnaAnng07310D	chrAnn_random	7185800	A	T	nonsynonymous SNV	exon3	c.A796T	p.M266L	312(34.17)	554(60.68)	47(5.15)
BnaFBA6	BnaAnng07310D	chrAnn_random	7185811	G	A	synonymous SNV	exon3	c.G807A	p.G269G	841(90.72)	86(9.28)	0(0.00)
BnaFBA6	BnaAnng07310D	chrAnn_random	7185814	G	A	synonymous SNV	exon3	c.G810A	p.Q270Q	876(94.50)	51(5.50)	0(0.00)
BnaFBA6	BnaAnng07310D	chrAnn_random	7185832	A	G	synonymous SNV	exon3	c.A828G	p.T276T	576(62.54)	345(37.46)	0(0.00)
BnaFBA6	BnaAnng07310D	chrAnn_random	7185835	A	G	synonymous SNV	exon3	c.A831G	p.R277R	583(63.16)	340(36.84)	0(0.00)
BnaFBA6	BnaAnng07310D	chrAnn_random	7185839	C	T	synonymous SNV	exon3	c.C835T	p.L279L	895(96.44)	33(3.56)	0(0.00)
BnaFBA6	BnaAnng07310D	chrAnn_random	7185844	T	C	synonymous SNV	exon3	c.T840C	p.N280N	632(68.62)	289(31.38)	0(0.00)
BnaFBA6	BnaAnng07310D	chrAnn_random	7185853	C	T	synonymous SNV	exon3	c.C849T	p.N283N	833(90.64)	86(9.36)	0(0.00)
BnaFBA6	BnaAnng07310D	chrAnn_random	7185857	C	A	nonsynonymous SNV	exon3	c.C853A	p.L285M	880(95.65)	38(4.13)	0(0.00)
BnaFBA6	BnaAnng07310D	chrAnn_random	7185865	A	G	synonymous SNV	exon3	c.A861G	p.T287T	641(70.13)	136(14.88)	0(0.00)
BnaFBA6	BnaAnng07310D	chrAnn_random	7185865	A	T	synonymous SNV	exon3	c.A861T	p.T287T	641(70.13)	137(14.99)	0(0.00)
BnaFBA6	BnaAnng07310D	chrAnn_random	7185880	T	G	synonymous SNV	exon3	c.T876G	p.S292S	540(59.41)	369(40.59)	0(0.00)
BnaFBA6	BnaAnng07310D	chrAnn_random	7185883	G	C	synonymous SNV	exon3	c.G879C	p.L293L	571(62.68)	301(33.04)	1(0.11)
BnaFBA6	BnaAnng07310D	chrAnn_random	7185883	G	T	synonymous SNV	exon3	c.G879T	p.L293L	571(62.68)	34(3.73)	0(0.00)
BnaFBA6	BnaAnng07310D	chrAnn_random	7185886	G	C	synonymous SNV	exon3	c.G882C	p.S294S	592(65.56)	310(34.33)	1(0.11)
BnaFBA6	BnaAnng07310D	chrAnn_random	7185891	G	C	nonsynonymous SNV	exon3	c.G887C	p.C296S	539(59.23)	371(40.77)	0(0.00)
BnaFBA6	BnaAnng07310D	chrAnn_random	7185892	C	G	nonsynonymous SNV	exon3	c.C888G	p.C296W	527(58.62)	372(41.38)	0(0.00)
BnaFBA6	BnaAnng07310D	chrAnn_random	7185898	A	G	synonymous SNV	exon3	c.A894G	p.G298G	526(58.06)	380(41.94)	0(0.00)
BnaFBA6	BnaAnng07310D	chrAnn_random	7185905	T	C	synonymous SNV	exon3	c.T901C	p.L301L	879(97.67)	21(2.33)	0(0.00)
BnaFBA6	BnaAnng07310D	chrAnn_random	7185907	G	T	nonsynonymous SNV	exon3	c.G903T	p.L301F	886(97.79)	20(2.21)	0(0.00)
BnaFBA6	BnaAnng07310D	chrAnn_random	7185917	G	A	nonsynonymous SNV	exon3	c.G913A	p.A305T	542(59.82)	364(40.18)	0(0.00)
BnaFBA6	BnaAnng07310D	chrAnn_random	7185920	C	T	nonsynonymous SNV	exon3	c.C916T	p.L306F	543(60.13)	360(39.87)	0(0.00)
BnaFBA6	BnaAnng07310D	chrAnn_random	7185922	T	G	synonymous SNV	exon3	c.T918G	p.L306L	525(58.27)	375(41.62)	0(0.00)
BnaFBA6	BnaAnng07310D	chrAnn_random	7185940	G	A	synonymous SNV	exon3	c.G936A	p.K312K	386(42.98)	508(56.57)	4(0.45)
BnaFBA6	BnaAnng07310D	chrAnn_random	7185953	C	A	nonsynonymous SNV	exon3	c.C949A	p.Q317K	436(48.61)	459(51.17)	2(0.22)
BnaFBA6	BnaAnng07310D	chrAnn_random	7185957	G	A	nonsynonymous SNV	exon3	c.G953A	p.R318K	458(51.23)	435(48.66)	1(0.11)
BnaFBA6	BnaAnng07310D	chrAnn_random	7185967	T	G	nonsynonymous SNV	exon3	c.T963G	p.D321E	731(83.64)	143(16.36)	0(0.00)
BnaFBA6	BnaAnng07310D	chrAnn_random	7185969	C	T	nonsynonymous SNV	exon3	c.C965T	p.A322V	634(71.56)	252(28.44)	0(0.00)
BnaFBA6	BnaAnng07310D	chrAnn_random	7185973	G	C	nonsynonymous SNV	exon3	c.G969C	p.L323F	529(59.91)	344(38.96)	2(0.23)
BnaFBA6	BnaAnng07310D	chrAnn_random	7185973	G	T	nonsynonymous SNV	exon3	c.G969T	p.L323F	529(59.91)	8(0.91)	0(0.00)
BnaFBA6	BnaAnng07310D	chrAnn_random	7185979	T	A	synonymous SNV	exon3	c.T975A	p.V325V	835(96.09)	8(0.92)	0(0.00)
BnaFBA6	BnaAnng07310D	chrAnn_random	7185979	T	G	synonymous SNV	exon3	c.T975G	p.V325V	835(96.09)	26(2.99)	0(0.00)
BnaFBA6	BnaAnng07310D	chrAnn_random	7185982	G	A	synonymous SNV	exon3	c.G978A	p.R326R	646(74.00)	227(26.00)	0(0.00)
BnaFBA6	BnaAnng07310D	chrAnn_random	7186003	T	G	synonymous SNV	exon3	c.T999G	p.A333A	640(75.12)	212(24.88)	0(0.00)
BnaFBA6	BnaAnng07310D	chrAnn_random	7186006	A	G	synonymous SNV	exon3	c.A1002G	p.T334T	815(96.91)	25(2.97)	0(0.00)
BnaFBA6	BnaAnng07310D	chrAnn_random	7186020	-	AGGTG	frameshift insertion	exon3	c.1016_1017insAGGTG	p.N339fs	841(94.28)	51(5.72)	0(0.00)
BnaFBA8a	BnaA09g33290D	chrA09	24581974	A	T	synonymous SNV	exon3	c.T912A	p.T304T	430(89.77)	13(2.71)	36(7.52)
BnaFBA8a	BnaA09g33290D	chrA09	24582001	C	G	synonymous SNV	exon3	c.G885C	p.S295S	444(87.92)	14(2.77)	47(9.31)
BnaFBA8a	BnaA09g33290D	chrA09	24582388	C	G	nonsynonymous SNV	exon3	c.G498C	p.L166F	439(98.21)	8(1.79)	0(0.00)
BnaFBA8a	BnaA09g33290D	chrA09	24582390	A	G	synonymous SNV	exon3	c.T496C	p.L166L	411(97.86)	9(2.14)	0(0.00)
BnaFBA8a	BnaA09g33290D	chrA09	24582407	T	C	nonsynonymous SNV	exon3	c.A479G	p.H160R	404(98.06)	8(1.94)	0(0.00)
BnaFBA8a	BnaA09g33290D	chrA09	24582412	A	G	synonymous SNV	exon3	c.T474C	p.S158S	412(96.71)	11(2.58)	3(0.70)
BnaFBA8a	BnaA09g33290D	chrA09	24582414	A	C	nonsynonymous SNV	exon3	c.T472G	p.S158A	415(97.88)	9(2.12)	0(0.00)
BnaFBA8a	BnaA09g33290D	chrA09	24582415	A	T	nonsynonymous SNV	exon3	c.T471A	p.H157Q	419(97.90)	9(2.10)	0(0.00)
BnaFBA8a	BnaA09g33290D	chrA09	24582416	T	A	nonsynonymous SNV	exon3	c.A470T	p.H157L	429(97.95)	9(2.05)	0(0.00)
BnaFBA8a	BnaA09g33290D	chrA09	24582431	T	G	nonsynonymous SNV	exon3	c.A455C	p.N152T	433(97.74)	10(2.26)	0(0.00)
BnaFBA8a	BnaA09g33290D	chrA09	24582433	C	G	nonsynonymous SNV	exon3	c.G453C	p.E151D	441(97.78)	10(2.22)	0(0.00)
BnaFBA8a	BnaA09g33290D	chrA09	24582434	T	G	nonsynonymous SNV	exon3	c.A452C	p.E151A	435(97.53)	11(2.47)	0(0.00)
BnaFBA8a	BnaA09g33290D	chrA09	24582435	C	G	nonsynonymous SNV	exon3	c.G451C	p.E151Q	446(97.81)	10(2.19)	0(0.00)
BnaFBA8a	BnaA09g33290D	chrA09	24582460	T	C	synonymous SNV	exon3	c.A426G	p.K142K	436(98.42)	4(0.90)	3(0.68)
BnaFBA8a	BnaA09g33290D	chrA09	24582472	T	A	synonymous SNV	exon3	c.A414T	p.A138A	437(97.33)	12(2.67)	0(0.00)
BnaFBA8a	BnaA09g33290D	chrA09	24582478	A	G	synonymous SNV	exon3	c.T408C	p.A136A	433(97.09)	13(2.91)	0(0.00)
BnaFBA8a	BnaA09g33290D	chrA09	24582481	T	C	synonymous SNV	exon3	c.A405G	p.E135E	435(96.67)	15(3.33)	0(0.00)
BnaFBA8a	BnaA09g33290D	chrA09	24582505	A	G	synonymous SNV	exon3	c.T381C	p.G127G	422(96.79)	14(3.21)	0(0.00)
BnaFBA8a	BnaA09g33290D	chrA09	24582520	A	G	synonymous SNV	exon3	c.T366C	p.G122G	428(97.05)	13(2.95)	0(0.00)
BnaFBA8a	BnaA09g33290D	chrA09	24582523	T	C	synonymous SNV	exon3	c.A363G	p.Q121Q	437(96.90)	14(3.10)	0(0.00)
BnaFBA8a	BnaA09g33290D	chrA09	24582526	G	T	synonymous SNV	exon3	c.C360A	p.T120T	443(97.15)	13(2.85)	0(0.00)
BnaFBA8a	BnaA09g33290D	chrA09	24582552	C	G	nonsynonymous SNV	exon3	c.G334C	p.A112P	422(97.24)	12(2.76)	0(0.00)
BnaFBA8a	BnaA09g33290D	chrA09	24582556	C	A	nonsynonymous SNV	exon3	c.G330T	p.E110D	423(97.24)	12(2.76)	0(0.00)
BnaFBA8a	BnaA09g33290D	chrA09	24582557	T	G	nonsynonymous SNV	exon3	c.A329C	p.E110A	409(96.92)	13(3.08)	0(0.00)
BnaFBA8a	BnaA09g33290D	chrA09	24582558	C	A	stopgain	exon3	c.G328T	p.E110X	430(97.29)	12(2.71)	0(0.00)
BnaFBA8a	BnaA09g33290D	chrA09	24582565	A	G	synonymous SNV	exon3	c.T321C	p.G107G	406(97.13)	12(2.87)	0(0.00)
BnaFBA8a	BnaA09g33290D	chrA09	24582871	G	A	synonymous SNV	exon2	c.C189T	p.P63P	510(98.65)	6(1.16)	1(0.19)
BnaFBA8a	BnaA09g33290D	chrA09	24582937	G	C	synonymous SNV	exon2	c.C123G	p.A41A	458(87.40)	16(3.05)	50(9.54)
BnaFBA8a	BnaA09g33290D	chrA09	24583026	A	G	synonymous SNV	exon2	c.T34C	p.L12L	470(87.69)	15(2.80)	51(9.51)
BnaFBA8b	BnaC08g24100D	chrC08	26198377	G	A	synonymous SNV	exon3	c.C519T	p.C173C	464(96.67)	16(3.33)	0(0.00)
BnaFBA8b	BnaC08g24100D	chrC08	26198384	A	G	nonsynonymous SNV	exon3	c.T512C	p.V171A	457(96.01)	19(3.99)	0(0.00)
BnaFBA8b	BnaC08g24100D	chrC08	26198398	C	G	nonsynonymous SNV	exon3	c.G498C	p.L166F	486(94.92)	26(5.08)	0(0.00)
BnaFBA8b	BnaC08g24100D	chrC08	26198400	A	G	synonymous SNV	exon3	c.T496C	p.L166L	461(94.08)	29(5.92)	0(0.00)
BnaFBA8b	BnaC08g24100D	chrC08	26198417	T	C	nonsynonymous SNV	exon3	c.A479G	p.H160R	463(93.91)	30(6.09)	0(0.00)
BnaFBA8b	BnaC08g24100D	chrC08	26198424	A	C	nonsynonymous SNV	exon3	c.T472G	p.S158A	469(93.80)	31(6.20)	0(0.00)
BnaFBA8b	BnaC08g24100D	chrC08	26198425	A	T	nonsynonymous SNV	exon3	c.T471A	p.H157Q	479(93.92)	31(6.08)	0(0.00)
BnaFBA8b	BnaC08g24100D	chrC08	26198426	T	A	nonsynonymous SNV	exon3	c.A470T	p.H157L	483(94.34)	29(5.66)	0(0.00)
BnaFBA8b	BnaC08g24100D	chrC08	26198443	C	G	nonsynonymous SNV	exon3	c.G453C	p.E151D	474(92.76)	37(7.24)	0(0.00)
BnaFBA8b	BnaC08g24100D	chrC08	26198444	T	G	nonsynonymous SNV	exon3	c.A452C	p.E151A	454(92.28)	38(7.72)	0(0.00)
BnaFBA8b	BnaC08g24100D	chrC08	26198445	C	G	nonsynonymous SNV	exon3	c.G451C	p.E151Q	470(92.70)	37(7.30)	0(0.00)
BnaFBA8b	BnaC08g24100D	chrC08	26198458	A	C	synonymous SNV	exon3	c.T438G	p.V146V	441(91.30)	42(8.70)	0(0.00)
BnaFBA8b	BnaC08g24100D	chrC08	26198482	G	A	synonymous SNV	exon3	c.C414T	p.A138A	443(91.91)	39(8.09)	0(0.00)
BnaFBA8b	BnaC08g24100D	chrC08	26198488	A	G	synonymous SNV	exon3	c.T408C	p.A136A	448(91.80)	40(8.20)	0(0.00)
BnaFBA8b	BnaC08g24100D	chrC08	26198491	T	C	synonymous SNV	exon3	c.A405G	p.E135E	438(91.82)	39(8.18)	0(0.00)
BnaFBA8b	BnaC08g24100D	chrC08	26198515	A	G	synonymous SNV	exon3	c.T381C	p.G127G	450(91.65)	41(8.35)	0(0.00)
BnaFBA8b	BnaC08g24100D	chrC08	26198527	A	G	synonymous SNV	exon3	c.T369C	p.L123L	444(90.24)	46(9.35)	2(0.41)
BnaFBA8b	BnaC08g24100D	chrC08	26198536	A	T	synonymous SNV	exon3	c.T360A	p.T120T	432(91.14)	41(8.65)	0(0.00)
BnaFBA8b	BnaC08g24100D	chrC08	26198562	C	G	nonsynonymous SNV	exon3	c.G334C	p.A112P	452(92.24)	38(7.76)	0(0.00)
BnaFBA8b	BnaC08g24100D	chrC08	26198566	C	A	nonsynonymous SNV	exon3	c.G330T	p.E110D	459(92.17)	39(7.83)	0(0.00)
BnaFBA8b	BnaC08g24100D	chrC08	26198567	T	G	nonsynonymous SNV	exon3	c.A329C	p.E110A	431(92.09)	37(7.91)	0(0.00)
BnaFBA8b	BnaC08g24100D	chrC08	26198568	C	A	stopgain	exon3	c.G328T	p.E110X	454(92.46)	37(7.54)	0(0.00)
BnaFBA8b	BnaC08g24100D	chrC08	26198575	A	G	synonymous SNV	exon3	c.T321C	p.G107G	449(92.20)	38(7.80)	0(0.00)
BnaFBA8b	BnaC08g24100D	chrC08	26198593	A	G	synonymous SNV	exon3	c.T303C	p.G101G	467(94.92)	25(5.08)	0(0.00)
BnaFBA8b	BnaC08g24100D	chrC08	26198596	T	A	synonymous SNV	exon3	c.A300T	p.P100P	468(94.74)	26(5.26)	0(0.00)
BnaFBA8b	BnaC08g24100D	chrC08	26198599	G	T	synonymous SNV	exon3	c.C297A	p.L99L	465(94.51)	27(5.49)	0(0.00)
BnaFBA8b	BnaC08g24100D	chrC08	26198601	G	A	nonsynonymous SNV	exon3	c.C295T	p.L99F	472(94.78)	26(5.22)	0(0.00)
BnaFBA8b	BnaC08g24100D	chrC08	26198619	A	G	synonymous SNV	exon3	c.T277C	p.L93L	480(95.81)	21(4.19)	0(0.00)
BnaFBA8b	BnaC08g24100D	chrC08	26198620	A	G	synonymous SNV	exon3	c.T276C	p.I92I	495(97.25)	14(2.75)	0(0.00)
BnaFBA8c	BnaC06g14270D	chrC06	17066459	G	A	synonymous SNV	exon2	c.C186T	p.A62A	506(97.12)	14(2.69)	1(0.19)
BnaFBA8c	BnaC06g14270D	chrC06	17066522	T	G	synonymous SNV	exon2	c.A123C	p.A41A	483(96.79)	15(3.01)	0(0.00)
BnaFBA8c	BnaC06g14270D	chrC06	17066534	T	C	synonymous SNV	exon2	c.A111G	p.G37G	492(96.66)	16(3.14)	1(0.20)
BnaFBA8c	BnaC06g14270D	chrC06	17066549	G	T	synonymous SNV	exon2	c.C96A	p.S32S	508(98.07)	10(1.93)	0(0.00)
BnaFBA8c	BnaC06g14270D	chrC06	17066594	G	T	synonymous SNV	exon2	c.C51A	p.A17A	500(98.04)	9(1.76)	1(0.20)
BnaFBA8d	BnaA07g15900D	chrA07	13618520	A	G	synonymous SNV	exon3	c.T1041C	p.A347A	427(87.68)	23(4.72)	37(7.60)
BnaFBA8d	BnaA07g15900D	chrA07	13618538	A	C	synonymous SNV	exon3	c.T1023G	p.A341A	477(98.15)	3(0.62)	6(1.23)
BnaFBA8d	BnaA07g15900D	chrA07	13618553	A	G	synonymous SNV	exon3	c.T1008C	p.T336T	472(97.93)	3(0.62)	7(1.45)
BnaFBA8d	BnaA07g15900D	chrA07	13618562	A	C	synonymous SNV	exon3	c.T999G	p.T333T	439(90.89)	18(3.73)	26(5.38)
BnaFBA8d	BnaA07g15900D	chrA07	13618616	A	G	synonymous SNV	exon3	c.T945C	p.V315V	335(68.93)	63(12.96)	88(18.11)
BnaFBA8d	BnaA07g15900D	chrA07	13618634	T	C	synonymous SNV	exon3	c.A927G	p.A309A	473(96.53)	6(1.22)	10(2.04)
BnaFBA8d	BnaA07g15900D	chrA07	13618635	G	C	nonsynonymous SNV	exon3	c.C926G	p.A309G	485(98.78)	3(0.61)	3(0.61)
BnaFBA8d	BnaA07g15900D	chrA07	13618670	T	C	synonymous SNV	exon3	c.A891G	p.G297G	383(79.46)	60(12.45)	39(8.09)
BnaFBA8d	BnaA07g15900D	chrA07	13618841	T	C	synonymous SNV	exon3	c.A720G	p.P240P	405(97.12)	8(1.92)	4(0.96)
BnaFBA8d	BnaA07g15900D	chrA07	13618844	C	T	synonymous SNV	exon3	c.G717A	p.A239A	408(97.37)	7(1.67)	4(0.95)
BnaFBA8d	BnaA07g15900D	chrA07	13618868	A	T	synonymous SNV	exon3	c.T693A	p.P231P	412(97.86)	4(0.95)	5(1.19)
BnaFBA8d	BnaA07g15900D	chrA07	13618871	T	A	synonymous SNV	exon3	c.A690T	p.T230T	400(96.39)	5(1.20)	5(1.20)
BnaFBA8d	BnaA07g15900D	chrA07	13618892	C	G	nonsynonymous SNV	exon3	c.G669C	p.L223F	391(92.43)	21(4.96)	9(2.13)
BnaFBA8d	BnaA07g15900D	chrA07	13618894	A	G	synonymous SNV	exon3	c.T667C	p.L223L	394(92.92)	22(5.19)	8(1.89)
BnaFBA8d	BnaA07g15900D	chrA07	13618904	A	G	synonymous SNV	exon3	c.T657C	p.L219L	384(92.09)	25(6.00)	8(1.92)
BnaFBA8d	BnaA07g15900D	chrA07	13618910	A	G	synonymous SNV	exon3	c.T651C	p.V217V	409(98.55)	6(1.45)	0(0.00)
BnaFBA8d	BnaA07g15900D	chrA07	13618913	A	G	synonymous SNV	exon3	c.T648C	p.H216H	409(97.85)	8(1.91)	1(0.24)
BnaFBA8d	BnaA07g15900D	chrA07	13618955	C	T	synonymous SNV	exon3	c.G606A	p.E202E	404(96.65)	11(2.63)	3(0.72)
BnaFBA8d	BnaA07g15900D	chrA07	13618961	G	A	synonymous SNV	exon3	c.C600T	p.V200V	401(97.33)	8(1.94)	3(0.73)
BnaFBA8d	BnaA07g15900D	chrA07	13618964	G	A	synonymous SNV	exon3	c.C597T	p.A199A	396(96.12)	12(2.91)	4(0.97)
BnaFBA8d	BnaA07g15900D	chrA07	13618970	G	A	synonymous SNV	exon3	c.C591T	p.C197C	402(97.10)	6(1.45)	6(1.45)
BnaFBA8d	BnaA07g15900D	chrA07	13619000	T	A	synonymous SNV	exon3	c.A561T	p.L187L	410(98.32)	6(1.44)	1(0.24)
BnaFBA8d	BnaA07g15900D	chrA07	13619111	G	T	synonymous SNV	exon3	c.C450A	p.G150G	448(98.68)	3(0.66)	3(0.66)
BnaFBA8d	BnaA07g15900D	chrA07	13619177	C	G	nonsynonymous SNV	exon3	c.G384C	p.E128D	348(78.73)	53(11.99)	41(9.28)
BnaFBA8d	BnaA07g15900D	chrA07	13619201	G	A	synonymous SNV	exon3	c.C360T	p.T120T	333(77.62)	44(10.26)	52(12.12)
BnaFBA8d	BnaA07g15900D	chrA07	13619230	G	A	synonymous SNV	exon3	c.C331T	p.L111L	392(92.24)	17(4.00)	16(3.76)
BnaFBA8d	BnaA07g15900D	chrA07	13619237	G	T	synonymous SNV	exon3	c.C324A	p.T108T	412(93.42)	17(3.85)	12(2.72)
BnaFBA8d	BnaA07g15900D	chrA07	13619267	T	A	synonymous SNV	exon3	c.A294T	p.V98V	359(83.49)	42(9.77)	29(6.74)
BnaFBA8d	BnaA07g15900D	chrA07	13619303	G	A	synonymous SNV	exon3	c.C258T	p.G86G	358(76.17)	64(13.62)	48(10.21)
BnaFBA8d	BnaA07g15900D	chrA07	13619394	G	A	synonymous SNV	exon2	c.C249T	p.S83S	509(98.83)	3(0.58)	3(0.58)
BnaFBA8d	BnaA07g15900D	chrA07	13619457	G	A	synonymous SNV	exon2	c.C186T	p.A62A	386(80.92)	44(9.22)	47(9.85)
BnaFBA8d	BnaA07g15900D	chrA07	13619499	A	G	synonymous SNV	exon2	c.T144C	p.V48V	438(97.55)	7(1.56)	4(0.89)
BnaFBA8d	BnaA07g15900D	chrA07	13619505	T	C	synonymous SNV	exon2	c.A138G	p.E46E	359(81.59)	42(9.55)	39(8.86)
BnaFBA8d	BnaA07g15900D	chrA07	13619508	T	G	synonymous SNV	exon2	c.A135C	p.V45V	356(81.65)	40(9.17)	39(8.94)
BnaFBA8d	BnaA07g15900D	chrA07	13619520	T	G	synonymous SNV	exon2	c.A123C	p.A41A	356(81.28)	45(10.27)	36(8.22)
BnaFBA8d	BnaA07g15900D	chrA07	13619523	G	A	synonymous SNV	exon2	c.C120T	p.L40L	362(81.90)	44(9.95)	36(8.14)
BnaFBA8d	BnaA07g15900D	chrA07	13619547	G	T	synonymous SNV	exon2	c.C96A	p.S32S	325(76.11)	45(10.54)	56(13.11)
BnaFBA8d	BnaA07g15900D	chrA07	13619601	A	G	synonymous SNV	exon2	c.T42C	p.A14A	463(94.88)	6(1.23)	19(3.89)
BnaFBA8e	BnaA04g05120D	chrA04	3768657	C	A	synonymous SNV	exon2	c.C60A	p.G20G	399(84.18)	26(5.49)	49(10.34)
BnaFBA8e	BnaA04g05120D	chrA04	3768747	A	C	synonymous SNV	exon2	c.A150C	p.T50T	444(90.06)	11(2.23)	38(7.71)
BnaFBA8e	BnaA04g05120D	chrA04	3768804	C	T	synonymous SNV	exon2	c.C207T	p.L69L	477(98.76)	5(1.04)	1(0.21)
BnaFBA8e	BnaA04g05120D	chrA04	3768846	C	T	synonymous SNV	exon2	c.C249T	p.S83S	351(72.67)	86(17.81)	46(9.52)
BnaFBA8e	BnaA04g05120D	chrA04	3768918	C	A	synonymous SNV	exon3	c.C258A	p.G86G	363(83.07)	25(5.72)	49(11.21)
BnaFBA8e	BnaA04g05120D	chrA04	3768933	C	T	synonymous SNV	exon3	c.C273T	p.D91D	347(81.46)	27(6.34)	52(12.21)
BnaFBA8e	BnaA04g05120D	chrA04	3768987	C	T	synonymous SNV	exon3	c.C327T	p.V109V	362(93.06)	19(4.88)	8(2.06)
BnaFBA8e	BnaA04g05120D	chrA04	3768990	G	A	synonymous SNV	exon3	c.G330A	p.E110E	363(91.90)	11(2.78)	21(5.32)
BnaFBA8e	BnaA04g05120D	chrA04	3769065	A	G	synonymous SNV	exon3	c.A405G	p.E135E	240(60.91)	73(18.53)	81(20.56)
BnaFBA8e	BnaA04g05120D	chrA04	3769068	T	C	synonymous SNV	exon3	c.T408C	p.A136A	239(60.35)	77(19.44)	80(20.20)
BnaFBA8e	BnaA04g05120D	chrA04	3769083	C	A	synonymous SNV	exon3	c.C423A	p.A141A	309(73.05)	70(16.55)	43(10.17)
BnaFBA8e	BnaA04g05120D	chrA04	3769098	T	C	synonymous SNV	exon3	c.T438C	p.V146V	349(89.26)	9(2.30)	32(8.18)
BnaFBA8e	BnaA04g05120D	chrA04	3769101	C	T	synonymous SNV	exon3	c.C441T	p.L147L	230(58.23)	80(20.25)	85(21.52)
BnaFBA8e	BnaA04g05120D	chrA04	3769131	T	C	synonymous SNV	exon3	c.T471C	p.H157H	254(64.30)	65(16.46)	74(18.73)
BnaFBA8e	BnaA04g05120D	chrA04	3769197	A	G	synonymous SNV	exon3	c.A537G	p.V179V	213(60.34)	61(17.28)	78(22.10)
BnaFBA8e	BnaA04g05120D	chrA04	3769218	T	C	synonymous SNV	exon3	c.T558C	p.I186I	220(63.22)	63(18.10)	65(18.68)
BnaFBA8e	BnaA04g05120D	chrA04	3769221	T	C	synonymous SNV	exon3	c.T561C	p.L187L	215(60.39)	62(17.42)	78(21.91)
BnaFBA8e	BnaA04g05120D	chrA04	3769224	T	C	synonymous SNV	exon3	c.T564C	p.V188V	227(63.23)	65(18.11)	67(18.66)
BnaFBA8e	BnaA04g05120D	chrA04	3769233	C	A	synonymous SNV	exon3	c.C573A	p.S191S	250(74.40)	46(13.69)	40(11.90)
BnaFBA8e	BnaA04g05120D	chrA04	3769254	T	C	synonymous SNV	exon3	c.T594C	p.A198A	257(73.22)	43(12.25)	51(14.53)
BnaFBA8e	BnaA04g05120D	chrA04	3769277	C	T	nonsynonymous SNV	exon3	c.C617T	p.A206V	321(90.68)	8(2.26)	25(7.06)
BnaFBA8e	BnaA04g05120D	chrA04	3769317	T	C	synonymous SNV	exon3	c.T657C	p.L219L	304(90.75)	13(3.88)	18(5.37)
BnaFBA8e	BnaA04g05120D	chrA04	3769353	T	G	synonymous SNV	exon3	c.T693G	p.P231P	350(89.74)	9(2.31)	30(7.69)
BnaFBA8e	BnaA04g05120D	chrA04	3769365	C	T	synonymous SNV	exon3	c.C705T	p.S235S	182(46.67)	81(20.77)	127(32.56)
BnaFBA8e	BnaA04g05120D	chrA04	3769380	G	A	synonymous SNV	exon3	c.G720A	p.P240P	363(88.75)	21(5.13)	21(5.13)
BnaFBA8e	BnaA04g05120D	chrA04	3769398	C	T	synonymous SNV	exon3	c.C738T	p.H246H	393(90.34)	22(5.06)	20(4.60)
BnaFBA8e	BnaA04g05120D	chrA04	3769404	C	T	synonymous SNV	exon3	c.C744T	p.V248V	361(79.34)	32(7.03)	62(13.63)
BnaFBA8e	BnaA04g05120D	chrA04	3769446	C	T	synonymous SNV	exon3	c.C786T	p.I262I	365(79.18)	36(7.81)	60(13.02)
BnaFBA8e	BnaA04g05120D	chrA04	3769449	G	C	synonymous SNV	exon3	c.G789C	p.V263V	209(47.18)	73(16.48)	67(15.12)
BnaFBA8e	BnaA04g05120D	chrA04	3769449	G	T	synonymous SNV	exon3	c.G789T	p.V263V	209(47.18)	30(6.77)	60(13.54)
BnaFBA8e	BnaA04g05120D	chrA04	3769545	T	C	synonymous SNV	exon3	c.T885C	p.S295S	394(88.74)	22(4.95)	27(6.08)
BnaFBA8e	BnaA04g05120D	chrA04	3769629	T	C	synonymous SNV	exon3	c.T969C	p.Y323Y	275(66.59)	75(18.16)	63(15.25)
BnaFBA8f	BnaCnng50220D	chrCnn_random	49774416	T	C	synonymous SNV	exon2	c.T168C	p.R56R	0(0.00)	0(0.00)	490(100.00)
BnaFBA8f	BnaCnng50220D	chrCnn_random	49774458	C	T	synonymous SNV	exon2	c.C210T	p.S70S	0(0.00)	1(0.20)	501(99.80)
BnaFBA8f	BnaCnng50220D	chrCnn_random	49774766	T	C	synonymous SNV	exon3	c.T438C	p.V146V	1(0.22)	40(8.66)	421(91.13)
BnaFBA8f	BnaCnng50220D	chrCnn_random	49774799	T	C	synonymous SNV	exon3	c.T471C	p.H157H	0(0.00)	17(3.39)	484(96.61)
BnaFBA8f	BnaCnng50220D	chrCnn_random	49774823	A	G	synonymous SNV	exon3	c.A495G	p.G165G	475(96.54)	17(3.46)	0(0.00)
BnaFBA8f	BnaCnng50220D	chrCnn_random	49774856	T	C	synonymous SNV	exon3	c.T528C	p.N176N	473(94.04)	30(5.96)	0(0.00)
BnaFBA8f	BnaCnng50220D	chrCnn_random	49774871	T	C	synonymous SNV	exon3	c.T543C	p.I181I	469(91.60)	43(8.40)	0(0.00)
BnaFBA8f	BnaCnng50220D	chrCnn_random	49774901	C	A	synonymous SNV	exon3	c.C573A	p.S191S	482(96.02)	20(3.98)	0(0.00)
BnaFBA8f	BnaCnng50220D	chrCnn_random	49774922	T	C	synonymous SNV	exon3	c.T594C	p.A198A	488(96.25)	19(3.75)	0(0.00)
BnaFBA8f	BnaCnng50220D	chrCnn_random	49774945	C	T	nonsynonymous SNV	exon3	c.C617T	p.A206V	512(98.46)	8(1.54)	0(0.00)
BnaFBA8f	BnaCnng50220D	chrCnn_random	49775018	C	A	synonymous SNV	exon3	c.C690A	p.T230T	324(70.28)	61(13.23)	76(16.49)
BnaFBA8f	BnaCnng50220D	chrCnn_random	49775291	C	G	synonymous SNV	exon3	c.C963G	p.A321A	332(69.17)	70(14.58)	78(16.25)
BnaFBA9a	BnaA06g12420D	chrA06	6440081	G	C	nonsynonymous SNV	exon42	c.C4103G	p.A1368G	317(92.42)	15(4.37)	11(3.21)
BnaFBA9a	BnaA06g12420D	chrA06	6440347	A	G	synonymous SNV	exon41	c.T3909C	p.G1303G	290(92.65)	16(5.11)	7(2.24)
BnaFBA9a	BnaA06g12420D	chrA06	6440760	G	T	synonymous SNV	exon39	c.C3654A	p.I1218I	339(98.26)	6(1.74)	0(0.00)
BnaFBA9a	BnaA06g12420D	chrA06	6440763	C	T	synonymous SNV	exon39	c.G3651A	p.T1217T	338(98.26)	6(1.74)	0(0.00)
BnaFBA9a	BnaA06g12420D	chrA06	6440764	G	A	nonsynonymous SNV	exon39	c.C3650T	p.T1217M	341(98.27)	6(1.73)	0(0.00)
BnaFBA9a	BnaA06g12420D	chrA06	6440765	T	A	nonsynonymous SNV	exon39	c.A3649T	p.T1217S	335(98.24)	6(1.76)	0(0.00)
BnaFBA9a	BnaA06g12420D	chrA06	6440984	T	C	nonsynonymous SNV	exon38	c.A3525G	p.I1175M	374(92.80)	17(4.22)	12(2.98)
BnaFBA9a	BnaA06g12420D	chrA06	6441178	C	T	synonymous SNV	exon37	c.G3507A	p.E1169E	314(79.70)	47(11.93)	33(8.38)
BnaFBA9a	BnaA06g12420D	chrA06	6441205	C	T	synonymous SNV	exon37	c.G3480A	p.L1160L	313(84.82)	35(9.49)	21(5.69)
BnaFBA9a	BnaA06g12420D	chrA06	6441220	A	T	nonsynonymous SNV	exon37	c.T3465A	p.H1155Q	324(88.52)	25(6.83)	17(4.64)
BnaFBA9a	BnaA06g12420D	chrA06	6441415	T	C	synonymous SNV	exon36	c.A3438G	p.L1146L	325(70.81)	63(13.73)	71(15.47)
BnaFBA9a	BnaA06g12420D	chrA06	6441472	C	A	synonymous SNV	exon36	c.G3381T	p.L1127L	332(74.44)	60(13.45)	54(12.11)
BnaFBA9a	BnaA06g12420D	chrA06	6441517	C	G	synonymous SNV	exon36	c.G3336C	p.A1112A	304(71.87)	65(15.37)	53(12.53)
BnaFBA9a	BnaA06g12420D	chrA06	6441611	G	T	synonymous SNV	exon35	c.C3315A	p.T1105T	340(74.24)	58(12.66)	58(12.66)
BnaFBA9a	BnaA06g12420D	chrA06	6441620	T	C	synonymous SNV	exon35	c.A3306G	p.G1102G	339(73.06)	62(13.36)	63(13.58)
BnaFBA9a	BnaA06g12420D	chrA06	6441638	G	T	synonymous SNV	exon35	c.C3288A	p.S1096S	346(75.88)	57(12.50)	53(11.62)
BnaFBA9a	BnaA06g12420D	chrA06	6441674	G	A	synonymous SNV	exon35	c.C3252T	p.V1084V	330(77.10)	52(12.15)	46(10.75)
BnaFBA9a	BnaA06g12420D	chrA06	6441788	G	A	synonymous SNV	exon34	c.C3225T	p.V1075V	316(67.52)	72(15.38)	80(17.09)
BnaFBA9a	BnaA06g12420D	chrA06	6441809	C	T	synonymous SNV	exon34	c.G3204A	p.P1068P	307(64.23)	83(17.36)	88(18.41)
BnaFBA9a	BnaA06g12420D	chrA06	6441842	A	G	synonymous SNV	exon34	c.T3171C	p.A1057A	316(61.84)	87(17.03)	108(21.14)
BnaFBA9a	BnaA06g12420D	chrA06	6441887	T	A	synonymous SNV	exon34	c.A3126T	p.A1042A	309(62.80)	86(17.48)	97(19.72)
BnaFBA9a	BnaA06g12420D	chrA06	6442301	C	T	synonymous SNV	exon32	c.G2961A	p.V987V	526(78.39)	145(21.61)	0(0.00)
BnaFBA9a	BnaA06g12420D	chrA06	6442302	A	T	nonsynonymous SNV	exon32	c.T2960A	p.V987E	258(39.57)	229(35.12)	165(25.31)
BnaFBA9a	BnaA06g12420D	chrA06	6442313	A	C	synonymous SNV	exon32	c.T2949G	p.R983R	538(82.39)	115(17.61)	0(0.00)
BnaFBA9a	BnaA06g12420D	chrA06	6442324	A	C	nonsynonymous SNV	exon32	c.T2938G	p.S980A	567(87.64)	80(12.36)	0(0.00)
BnaFBA9a	BnaA06g12420D	chrA06	6442347	G	C	nonsynonymous SNV	exon32	c.C2915G	p.T972S	604(98.37)	10(1.63)	0(0.00)
BnaFBA9a	BnaA06g12420D	chrA06	6442379	A	G	synonymous SNV	exon32	c.T2883C	p.L961L	570(93.14)	42(6.86)	0(0.00)
BnaFBA9a	BnaA06g12420D	chrA06	6442394	T	C	synonymous SNV	exon32	c.A2868G	p.V956V	540(87.38)	78(12.62)	0(0.00)
BnaFBA9a	BnaA06g12420D	chrA06	6442503	G	A	nonsynonymous SNV	exon31	c.C2828T	p.S943L	329(43.35)	423(55.73)	7(0.92)
BnaFBA9a	BnaA06g12420D	chrA06	6442514	C	T	synonymous SNV	exon31	c.G2817A	p.E939E	319(42.14)	433(57.20)	5(0.66)
BnaFBA9a	BnaA06g12420D	chrA06	6442656	T	C	nonsynonymous SNV	exon30	c.A2762G	p.N921S	157(21.51)	364(49.86)	209(28.63)
BnaFBA9a	BnaA06g12420D	chrA06	6442669	C	T	nonsynonymous SNV	exon30	c.G2749A	p.D917N	434(58.73)	256(34.64)	49(6.63)
BnaFBA9a	BnaA06g12420D	chrA06	6442673	T	A	synonymous SNV	exon30	c.A2745T	p.A915A	425(57.59)	262(35.50)	51(6.91)
BnaFBA9a	BnaA06g12420D	chrA06	6442718	T	G	synonymous SNV	exon30	c.A2700C	p.R900R	292(40.44)	426(59.00)	3(0.42)
BnaFBA9a	BnaA06g12420D	chrA06	6442724	A	T	synonymous SNV	exon30	c.T2694A	p.S898S	310(42.82)	411(56.77)	3(0.41)
BnaFBA9a	BnaA06g12420D	chrA06	6442905	G	A	synonymous SNV	exon29	c.C2637T	p.I879I	369(55.99)	194(29.44)	96(14.57)
BnaFBA9a	BnaA06g12420D	chrA06	6442917	T	A	synonymous SNV	exon29	c.A2625T	p.A875A	517(77.51)	150(22.49)	0(0.00)
BnaFBA9a	BnaA06g12420D	chrA06	6442949	C	A	nonsynonymous SNV	exon29	c.G2593T	p.A865S	481(66.34)	244(33.66)	0(0.00)
BnaFBA9a	BnaA06g12420D	chrA06	6443124	G	C	synonymous SNV	exon28	c.C2532G	p.G844G	364(45.22)	439(54.53)	2(0.25)
BnaFBA9a	BnaA06g12420D	chrA06	6443159	G	C	nonsynonymous SNV	exon28	c.C2497G	p.Q833E	165(21.68)	389(51.12)	207(27.20)
BnaFBA9a	BnaA06g12420D	chrA06	6443312	A	G	synonymous SNV	exon27	c.T2430C	p.Y810Y	444(62.54)	266(37.46)	0(0.00)
BnaFBA9a	BnaA06g12420D	chrA06	6443362	G	A	synonymous SNV	exon27	c.C2380T	p.L794L	439(64.65)	239(35.20)	1(0.15)
BnaFBA9a	BnaA06g12420D	chrA06	6443506	A	G	synonymous SNV	exon26	c.T2346C	p.I782I	377(56.86)	224(33.79)	62(9.35)
BnaFBA9a	BnaA06g12420D	chrA06	6443515	C	G	synonymous SNV	exon26	c.G2337C	p.R779R	368(53.57)	317(46.14)	2(0.29)
BnaFBA9a	BnaA06g12420D	chrA06	6443536	G	A	synonymous SNV	exon26	c.C2316T	p.P772P	346(50.44)	339(49.42)	1(0.15)
BnaFBA9a	BnaA06g12420D	chrA06	6443685	A	G	synonymous SNV	exon25	c.T2238C	p.G746G	313(41.35)	441(58.26)	3(0.40)
BnaFBA9a	BnaA06g12420D	chrA06	6443694	T	C	synonymous SNV	exon25	c.A2229G	p.T743T	315(41.45)	442(58.16)	3(0.39)
BnaFBA9a	BnaA06g12420D	chrA06	6443721	G	A	synonymous SNV	exon25	c.C2202T	p.Y734Y	330(42.64)	443(57.24)	1(0.13)
BnaFBA9a	BnaA06g12420D	chrA06	6443730	A	G	synonymous SNV	exon25	c.T2193C	p.N731N	324(41.49)	456(58.39)	1(0.13)
BnaFBA9a	BnaA06g12420D	chrA06	6443734	C	T	nonsynonymous SNV	exon25	c.G2189A	p.G730D	326(41.85)	452(58.02)	1(0.13)
BnaFBA9a	BnaA06g12420D	chrA06	6443738	A	T	nonsynonymous SNV	exon25	c.T2185A	p.S729T	321(41.58)	448(58.03)	2(0.26)
BnaFBA9a	BnaA06g12420D	chrA06	6443765	T	A	nonsynonymous SNV	exon25	c.A2158T	p.T720S	346(45.29)	416(54.45)	2(0.26)
BnaFBA9a	BnaA06g12420D	chrA06	6443783	G	A	synonymous SNV	exon25	c.C2140T	p.L714L	350(47.88)	380(51.98)	1(0.14)
BnaFBA9a	BnaA06g12420D	chrA06	6443923	A	C	synonymous SNV	exon24	c.T2124G	p.S708S	408(61.17)	257(38.53)	2(0.30)
BnaFBA9a	BnaA06g12420D	chrA06	6443926	G	A	synonymous SNV	exon24	c.C2121T	p.S707S	420(62.87)	247(36.98)	1(0.15)
BnaFBA9a	BnaA06g12420D	chrA06	6443962	C	T	synonymous SNV	exon24	c.G2085A	p.A695A	506(77.97)	142(21.88)	1(0.15)
BnaFBA9a	BnaA06g12420D	chrA06	6443965	C	A	synonymous SNV	exon24	c.G2082T	p.P694P	503(77.98)	141(21.86)	1(0.16)
BnaFBA9a	BnaA06g12420D	chrA06	6443971	C	T	synonymous SNV	exon24	c.G2076A	p.K692K	511(79.97)	128(20.03)	0(0.00)
BnaFBA9a	BnaA06g12420D	chrA06	6444000	C	T	nonsynonymous SNV	exon24	c.G2047A	p.V683I	567(92.80)	44(7.20)	0(0.00)
BnaFBA9a	BnaA06g12420D	chrA06	6444242	A	G	nonsynonymous SNV	exon23	c.T1958C	p.M653T	642(97.42)	17(2.58)	0(0.00)
BnaFBA9a	BnaA06g12420D	chrA06	6444249	A	G	synonymous SNV	exon23	c.T1951C	p.L651L	642(97.42)	17(2.58)	0(0.00)
BnaFBA9a	BnaA06g12420D	chrA06	6444262	C	A	nonsynonymous SNV	exon23	c.G1938T	p.E646D	654(98.05)	13(1.95)	0(0.00)
BnaFBA9a	BnaA06g12420D	chrA06	6445184	A	G	synonymous SNV	exon20	c.T1674C	p.Y558Y	328(50.54)	156(24.04)	165(25.42)
BnaFBA9a	BnaA06g12420D	chrA06	6445220	G	A	synonymous SNV	exon20	c.C1638T	p.R546R	601(94.65)	33(5.20)	1(0.16)
BnaFBA9a	BnaA06g12420D	chrA06	6445226	C	T	synonymous SNV	exon20	c.G1632A	p.E544E	595(94.90)	31(4.94)	1(0.16)
BnaFBA9a	BnaA06g12420D	chrA06	6445909	T	C	nonsynonymous SNV	exon18	c.A1463G	p.K488R	299(53.78)	110(19.78)	147(26.44)
BnaFBA9a	BnaA06g12420D	chrA06	6447061	T	A	synonymous SNV	exon12	c.A1041T	p.S347S	580(98.98)	5(0.85)	1(0.17)
BnaFBA9a	BnaA06g12420D	chrA06	6447169	C	T	synonymous SNV	exon12	c.G933A	p.P311P	328(61.89)	94(17.74)	108(20.38)
BnaFBA9a	BnaA06g12420D	chrA06	6447373	G	A	synonymous SNV	exon11	c.C862T	p.L288L	335(97.95)	2(0.58)	5(1.46)
BnaFBA9a	BnaA06g12420D	chrA06	6447531	C	A	synonymous SNV	exon10	c.G792T	p.L264L	405(98.54)	4(0.97)	2(0.49)
BnaFBA9a	BnaA06g12420D	chrA06	6447534	C	T	synonymous SNV	exon10	c.G789A	p.P263P	416(98.58)	4(0.95)	2(0.47)
BnaFBA9a	BnaA06g12420D	chrA06	6447805	C	G	synonymous SNV	exon9	c.G687C	p.P229P	528(69.20)	211(27.65)	24(3.15)
BnaFBA9a	BnaA06g12420D	chrA06	6448247	G	A	synonymous SNV	exon8	c.C546T	p.N182N	343(98.28)	6(1.72)	0(0.00)
BnaFBA9a	BnaA06g12420D	chrA06	6448497	A	G	synonymous SNV	exon7	c.T498C	p.Y166Y	323(98.18)	6(1.82)	0(0.00)
BnaFBA9a	BnaA06g12420D	chrA06	6448626	C	T	synonymous SNV	exon6	c.G462A	p.A154A	328(91.11)	23(6.39)	9(2.50)
BnaFBA9a	BnaA06g12420D	chrA06	6448638	A	C	synonymous SNV	exon6	c.T450G	p.S150S	323(89.47)	28(7.76)	10(2.77)
BnaFBA9a	BnaA06g12420D	chrA06	6448816	T	G	nonsynonymous SNV	exon5	c.A403C	p.I135L	307(58.37)	100(19.01)	119(22.62)
BnaFBA9a	BnaA06g12420D	chrA06	6449444	C	T	synonymous SNV	exon2	c.G156A	p.K52K	359(90.89)	26(6.58)	10(2.53)
BnaFBA9a	BnaA06g12420D	chrA06	6449458	A	G	synonymous SNV	exon2	c.T142C	p.L48L	359(92.29)	25(6.43)	5(1.29)
BnaFBA9b	BnaC05g14020D	chrC05	8111262	G	C	nonsynonymous SNV	exon42	c.C4109G	p.A1370G	426(62.74)	250(36.82)	3(0.44)
BnaFBA9b	BnaC05g14020D	chrC05	8111324	C	T	synonymous SNV	exon42	c.G4047A	p.E1349E	584(90.12)	50(7.72)	14(2.16)
BnaFBA9b	BnaC05g14020D	chrC05	8111325	T	C	nonsynonymous SNV	exon42	c.A4046G	p.E1349G	579(90.05)	47(7.31)	17(2.64)
BnaFBA9b	BnaC05g14020D	chrC05	8111348	A	C	synonymous SNV	exon42	c.T4023G	p.A1341A	403(61.43)	250(38.11)	3(0.46)
BnaFBA9b	BnaC05g14020D	chrC05	8111402	T	G	nonsynonymous SNV	exon42	c.A3969C	p.E1323D	329(51.81)	301(47.40)	5(0.79)
BnaFBA9b	BnaC05g14020D	chrC05	8111502	C	T	synonymous SNV	exon41	c.G3948A	p.L1316L	564(89.81)	43(6.85)	21(3.34)
BnaFBA9b	BnaC05g14020D	chrC05	8111544	T	C	synonymous SNV	exon41	c.A3906G	p.S1302S	450(71.20)	179(28.32)	3(0.47)
BnaFBA9b	BnaC05g14020D	chrC05	8111678	C	A	synonymous SNV	exon40	c.G3849T	p.P1283P	400(63.80)	223(35.57)	4(0.64)
BnaFBA9b	BnaC05g14020D	chrC05	8111693	G	T	synonymous SNV	exon40	c.C3834A	p.V1278V	411(65.45)	213(33.92)	4(0.64)
BnaFBA9b	BnaC05g14020D	chrC05	8111738	G	A	synonymous SNV	exon40	c.C3789T	p.F1263F	108(17.85)	124(20.50)	373(61.65)
BnaFBA9b	BnaC05g14020D	chrC05	8111741	T	C	synonymous SNV	exon40	c.A3786G	p.E1262E	446(72.88)	165(26.96)	1(0.16)
BnaFBA9b	BnaC05g14020D	chrC05	8111850	T	C	synonymous SNV	exon39	c.A3753G	p.E1251E	461(74.84)	155(25.16)	0(0.00)
BnaFBA9b	BnaC05g14020D	chrC05	8111880	T	G	synonymous SNV	exon39	c.A3723C	p.T1241T	491(80.49)	119(19.51)	0(0.00)
BnaFBA9b	BnaC05g14020D	chrC05	8111925	A	T	synonymous SNV	exon39	c.T3678A	p.S1226S	483(75.00)	160(24.84)	1(0.16)
BnaFBA9b	BnaC05g14020D	chrC05	8111946	C	T	synonymous SNV	exon39	c.G3657A	p.T1219T	539(84.88)	95(14.96)	1(0.16)
BnaFBA9b	BnaC05g14020D	chrC05	8111947	G	A	nonsynonymous SNV	exon39	c.C3656T	p.T1219M	540(84.91)	95(14.94)	1(0.16)
BnaFBA9b	BnaC05g14020D	chrC05	8111948	T	A	nonsynonymous SNV	exon39	c.A3655T	p.T1219S	540(84.91)	95(14.94)	1(0.16)
BnaFBA9b	BnaC05g14020D	chrC05	8111952	T	C	synonymous SNV	exon39	c.A3651G	p.T1217T	538(84.72)	96(15.12)	1(0.16)
BnaFBA9b	BnaC05g14020D	chrC05	8111958	T	G	synonymous SNV	exon39	c.A3645C	p.S1215S	538(85.26)	92(14.58)	1(0.16)
BnaFBA9b	BnaC05g14020D	chrC05	8111960	A	C	nonsynonymous SNV	exon39	c.T3643G	p.S1215A	530(84.80)	94(15.04)	1(0.16)
BnaFBA9b	BnaC05g14020D	chrC05	8111961	C	T	synonymous SNV	exon39	c.G3642A	p.V1214V	540(85.31)	92(14.53)	1(0.16)
BnaFBA9b	BnaC05g14020D	chrC05	8112105	C	T	synonymous SNV	exon38	c.G3585A	p.E1195E	138(22.92)	109(18.11)	355(58.97)
BnaFBA9b	BnaC05g14020D	chrC05	8112159	C	T	nonsynonymous SNV	exon38	c.G3531A	p.M1177I	147(26.20)	89(15.86)	325(57.93)
BnaFBA9b	BnaC05g14020D	chrC05	8112353	C	T	synonymous SNV	exon37	c.G3513A	p.E1171E	504(98.44)	8(1.56)	0(0.00)
BnaFBA9b	BnaC05g14020D	chrC05	8112380	C	T	synonymous SNV	exon37	c.G3486A	p.L1162L	515(97.54)	13(2.46)	0(0.00)
BnaFBA9b	BnaC05g14020D	chrC05	8112387	A	T	nonsynonymous SNV	exon37	c.T3479A	p.I1160N	481(89.57)	25(4.66)	31(5.77)
BnaFBA9b	BnaC05g14020D	chrC05	8112747	C	T	synonymous SNV	exon35	c.G3330A	p.L1110L	511(88.41)	28(4.84)	39(6.75)
BnaFBA9b	BnaC05g14020D	chrC05	8112765	T	C	synonymous SNV	exon35	c.A3312G	p.G1104G	576(98.80)	7(1.20)	0(0.00)
BnaFBA9b	BnaC05g14020D	chrC05	8112774	T	A	synonymous SNV	exon35	c.A3303T	p.V1101V	582(98.81)	7(1.19)	0(0.00)
BnaFBA9b	BnaC05g14020D	chrC05	8112783	G	T	synonymous SNV	exon35	c.C3294A	p.S1098S	586(98.82)	7(1.18)	0(0.00)
BnaFBA9b	BnaC05g14020D	chrC05	8112816	G	A	synonymous SNV	exon35	c.C3261T	p.G1087G	582(98.98)	6(1.02)	0(0.00)
BnaFBA9b	BnaC05g14020D	chrC05	8112939	G	A	synonymous SNV	exon34	c.C3231T	p.V1077V	145(27.00)	93(17.32)	299(55.68)
BnaFBA9b	BnaC05g14020D	chrC05	8113229	A	G	synonymous SNV	exon33	c.T3087C	p.P1029P	156(64.73)	24(9.96)	61(25.31)
BnaFBA9b	BnaC05g14020D	chrC05	8113235	G	A	synonymous SNV	exon33	c.C3081T	p.T1027T	154(70.00)	19(8.64)	47(21.36)
BnaFBA9b	BnaC05g14020D	chrC05	8113262	G	C	synonymous SNV	exon33	c.C3054G	p.L1018L	158(82.72)	11(5.76)	22(11.52)
BnaFBA9b	BnaC05g14020D	chrC05	8113415	C	T	synonymous SNV	exon32	c.G3003A	p.G1001G	135(70.68)	12(6.28)	44(23.04)
BnaFBA9b	BnaC05g14020D	chrC05	8113418	C	A	synonymous SNV	exon32	c.G3000T	p.T1000T	166(86.46)	9(4.69)	17(8.85)
BnaFBA9b	BnaC05g14020D	chrC05	8113451	C	T	synonymous SNV	exon32	c.G2967A	p.E989E	158(74.88)	19(9.00)	34(16.11)
BnaFBA9b	BnaC05g14020D	chrC05	8113544	T	C	synonymous SNV	exon32	c.A2874G	p.V958V	147(73.50)	19(9.50)	34(17.00)
BnaFBA9b	BnaC05g14020D	chrC05	8113652	G	A	nonsynonymous SNV	exon31	c.C2834T	p.S945L	173(89.18)	7(3.61)	14(7.22)
BnaFBA9b	BnaC05g14020D	chrC05	8113654	T	C	synonymous SNV	exon31	c.A2832G	p.Q944Q	173(89.64)	6(3.11)	14(7.25)
BnaFBA9b	BnaC05g14020D	chrC05	8114920	A	T	synonymous SNV	exon25	c.T2145A	p.A715A	114(69.94)	5(3.07)	43(26.38)
BnaFBA9b	BnaC05g14020D	chrC05	8115093	A	G	nonsynonymous SNV	exon24	c.T2084C	p.V695A	100(74.07)	6(4.44)	29(21.48)
BnaFBA9b	BnaC05g14020D	chrC05	8115317	A	T	synonymous SNV	exon23	c.T2013A	p.T671T	148(71.84)	15(7.28)	43(20.87)
BnaFBA9b	BnaC05g14020D	chrC05	8115372	A	G	nonsynonymous SNV	exon23	c.T1958C	p.M653T	183(76.57)	18(7.53)	38(15.90)
BnaFBA9b	BnaC05g14020D	chrC05	8115379	A	G	synonymous SNV	exon23	c.T1951C	p.L651L	186(75.00)	19(7.66)	43(17.34)
BnaFBA9b	BnaC05g14020D	chrC05	8115392	C	A	nonsynonymous SNV	exon23	c.G1938T	p.E646D	191(75.49)	18(7.11)	44(17.39)
BnaFBA9b	BnaC05g14020D	chrC05	8115461	C	T	synonymous SNV	exon23	c.G1869A	p.R623R	165(68.75)	20(8.33)	55(22.92)
BnaFBA9b	BnaC05g14020D	chrC05	8115462	C	T	nonsynonymous SNV	exon23	c.G1868A	p.R623K	167(68.44)	21(8.61)	56(22.95)
BnaFBA9b	BnaC05g14020D	chrC05	8116160	A	G	synonymous SNV	exon21	c.T1767C	p.H589H	162(92.05)	9(5.11)	5(2.84)
BnaFBA9b	BnaC05g14020D	chrC05	8116168	C	T	nonsynonymous SNV	exon21	c.G1759A	p.V587M	162(92.05)	9(5.11)	5(2.84)
BnaFBA9b	BnaC05g14020D	chrC05	8116172	C	T	synonymous SNV	exon21	c.G1755A	p.S585S	163(92.09)	8(4.52)	6(3.39)
BnaFBA9b	BnaC05g14020D	chrC05	8116359	A	G	synonymous SNV	exon20	c.T1647C	p.H549H	176(96.17)	5(2.73)	2(1.09)
BnaFBA9b	BnaC05g14020D	chrC05	8116368	G	A	synonymous SNV	exon20	c.C1638T	p.R546R	173(96.65)	4(2.23)	2(1.12)
BnaFBA9b	BnaC05g14020D	chrC05	8116908	G	A	synonymous SNV	exon19	c.C1507T	p.L503L	158(76.70)	13(6.31)	35(16.99)
BnaFBA9b	BnaC05g14020D	chrC05	8117040	A	G	synonymous SNV	exon18	c.T1476C	p.G492G	144(43.37)	50(15.06)	138(41.57)
BnaFBA9b	BnaC05g14020D	chrC05	8117534	C	A	synonymous SNV	exon15	c.G1254T	p.A418A	154(28.36)	79(14.55)	310(57.09)
BnaFBA9b	BnaC05g14020D	chrC05	8117540	C	T	synonymous SNV	exon15	c.G1248A	p.V416V	101(19.02)	66(12.43)	364(68.55)
BnaFBA9b	BnaC05g14020D	chrC05	8117565	A	G	nonsynonymous SNV	exon15	c.T1223C	p.V408A	155(30.63)	72(14.23)	279(55.14)
BnaFBA9b	BnaC05g14020D	chrC05	8117687	A	G	synonymous SNV	exon14	c.T1173C	p.N391N	156(28.57)	83(15.20)	307(56.23)
BnaFBA9b	BnaC05g14020D	chrC05	8117702	T	G	synonymous SNV	exon14	c.A1158C	p.V386V	150(27.99)	82(15.30)	304(56.72)
BnaFBA9b	BnaC05g14020D	chrC05	8118212	C	T	synonymous SNV	exon12	c.G1032A	p.L344L	526(87.96)	29(4.85)	43(7.19)
BnaFBA9b	BnaC05g14020D	chrC05	8118273	T	G	nonsynonymous SNV	exon12	c.A971C	p.H324P	616(98.72)	7(1.12)	1(0.16)
BnaFBA9b	BnaC05g14020D	chrC05	8118304	A	G	synonymous SNV	exon12	c.T940C	p.L314L	537(87.89)	34(5.56)	40(6.55)
BnaFBA9b	BnaC05g14020D	chrC05	8118311	C	T	synonymous SNV	exon12	c.G933A	p.P311P	602(94.95)	32(5.05)	0(0.00)
BnaFBA9b	BnaC05g14020D	chrC05	8118544	T	A	synonymous SNV	exon11	c.A831T	p.S277S	392(55.52)	308(43.63)	6(0.85)
BnaFBA9b	BnaC05g14020D	chrC05	8118653	T	C	synonymous SNV	exon10	c.A810G	p.Q270Q	208(31.66)	302(45.97)	147(22.37)
BnaFBA9b	BnaC05g14020D	chrC05	8118924	C	T	nonsynonymous SNV	exon9	c.G708A	p.M236I	115(44.06)	26(9.96)	120(45.98)
BnaFBA9b	BnaC05g14020D	chrC05	8118945	C	G	synonymous SNV	exon9	c.G687C	p.P229P	229(92.34)	18(7.26)	1(0.40)
BnaFBA9b	BnaC05g14020D	chrC05	8119284	T	C	synonymous SNV	exon8	c.A657G	p.G219G	450(87.21)	66(12.79)	0(0.00)
BnaFBA9b	BnaC05g14020D	chrC05	8119379	C	T	nonsynonymous SNV	exon8	c.G562A	p.V188I	96(18.39)	70(13.41)	356(68.20)
BnaFBA9b	BnaC05g14020D	chrC05	8119389	C	T	synonymous SNV	exon8	c.G552A	p.L184L	507(94.77)	28(5.23)	0(0.00)
BnaFBA9b	BnaC05g14020D	chrC05	8119395	G	A	synonymous SNV	exon8	c.C546T	p.N182N	520(94.89)	28(5.11)	0(0.00)
BnaFBA9b	BnaC05g14020D	chrC05	8119398	C	A	synonymous SNV	exon8	c.G543T	p.V181V	505(94.92)	27(5.08)	0(0.00)
BnaFBA9b	BnaC05g14020D	chrC05	8119614	T	A	nonsynonymous SNV	exon7	c.A506T	p.E169V	515(88.34)	37(6.35)	31(5.32)
BnaFBA9b	BnaC05g14020D	chrC05	8119622	A	G	synonymous SNV	exon7	c.T498C	p.Y166Y	583(96.52)	19(3.15)	2(0.33)
BnaFBA9b	BnaC05g14020D	chrC05	8120113	A	G	synonymous SNV	exon4	c.T342C	p.I114I	132(24.91)	88(16.60)	310(58.49)
BnaFBA9b	BnaC05g14020D	chrC05	8120164	G	A	synonymous SNV	exon4	c.C291T	p.L97L	466(91.19)	17(3.33)	28(5.48)
BnaFBA9b	BnaC05g14020D	chrC05	8120283	A	G	synonymous SNV	exon3	c.T249C	p.D83D	101(21.44)	78(16.56)	292(62.00)
BnaFBA9b	BnaC05g14020D	chrC05	8120534	T	C	nonsynonymous SNV	exon2	c.A130G	p.K44E	128(25.55)	106(21.16)	267(53.29)
BnaFBA9b	BnaC05g14020D	chrC05	8120877	A	G	synonymous SNV	exon1	c.T105C	p.F35F	200(71.68)	77(27.60)	2(0.72)
BnaFBA9b	BnaC05g14020D	chrC05	8120890	T	C	nonsynonymous SNV	exon1	c.A92G	p.K31R	215(69.35)	95(30.65)	0(0.00)
BnaFBA9b	BnaC05g14020D	chrC05	8120903	G	T	nonsynonymous SNV	exon1	c.C79A	p.R27S	228(68.06)	107(31.94)	0(0.00)
BnaFBA9b	BnaC05g14020D	chrC05	8120962	G	C	nonsynonymous SNV	exon1	c.C20G	p.A7G	345(74.35)	119(25.65)	0(0.00)
BnaFBA9b	BnaC05g14020D	chrC05	8120964	G	A	synonymous SNV	exon1	c.C18T	p.G6G	352(75.70)	112(24.09)	1(0.22)
BnaFBA9b	BnaC05g14020D	chrC05	8120970	G	A	synonymous SNV	exon1	c.C12T	p.D4D	363(75.00)	121(25.00)	0(0.00)
