# Supplementary material for: Genome-Wide Identification and Characterization of FBA Gene Family in Polyploid Crop Brassica napus
Source: Int J Mol Sci. 2019 Nov 15;20(22):5749. doi: 10.3390/ijms20225749 (PMC6888112; doi:10.3390/ijms20225749)
Supplement: Supplementary file 1 [file ijms-20-05749-s001.zip › ijms-644922-supplementary-20191114/Tables S6.xlsx]

## Sheet: TableS6
Table S6. List of primers for qRT-PCR.
Gene name	Forward primer（5'>3’）	Reverse primer（5'>3’）
BnaFBA2a	GATGAACCAGGCACCAAACC	GTTCACGTTCTCAGCTCTGC
BnaFBA5b	GCCTTTTGTCGAGTTCCTCC	AGCGAGTCTAGACCCTGAGT
BnaFBA8a	TCCGTGAGCTTCTCTTCACC	AAAGCTTGCCATCGGAACTC
BnaFBA9a	GGTTCTCATCTTTCCTTCACGG	ACTGTCAAGCCATCCTCTGT
BnaTMA7	TTCCTGTGTTTTATCCATGTAGCC	CAGTCACTCTCCTACGAACATGATAG
